# Supplementary material for: Transfer accuracy of partially enclosed single hard vacuum-formed trays with 3D-printed models for lingual bracket indirect bonding: A prospective in-vivo study
Source: PLoS One. 2025 Jan 22;20(1):e0316208. doi: 10.1371/journal.pone.0316208 (PMC11753703; doi:10.1371/journal.pone.0316208)
Supplement: S1 File — (XLSX) [file pone.0316208.s001.xlsx]

## Sheet: raw
	11	12	13	14	15	16	17	21	22	23	24	25	26	27	31	32	33	34	35	36	37	41	42	43	44	45	46	47
parameter	11	12	13	14	15	16	17	21	22	23	24	25	26	27	31	32	33	34	35	36	37	41	42	43	44	45	46	47
mesial-distal	0.0503	0.0633	0.041		0.027	0.013	0.079	0.017	0.009	0.013		0.007	0.0952	0.2256																4679
in-out	0.074	0.042	0.06		0.0925	0.046	0.0423	0.096	0.022	0.0709		0.0539	0.0403	0.061
height	0.0292	0.0237	0.043		0.3125	0.1111	0.2844	0.0049	0.0683	0.0263		0.2947	0.1696	0.0152
rotation	1.02375	0.769144	2.12825		0.285605	1.11954	0.996323	0.59333	0.13342	0.106485		1.69676	1.72905	1.48503
tip	1.47129	1.13458	1.35032		1.07315	0.707002	0.937994	0.453119	0.112365	0.06828		1.93836	1.19749	1.28883
torque	0.065098	0.571334	5.33051		2.71975	1.96715	1.31896	1.80793	0.680976	0.216992		0.312371	1.75155	3.04256
mesial-distal		0.0566	0.058	0.035	0.032	0.069	0.026	0.039	0.043	0.1553	0.001	0.078	0.002	0.064																4699
in-out		0.0254	0.0552	0.118	0.158	0.055	0.0464	0.0295	0.057	0.046	0.072	0.16	0.043	0.1177
height		0.0381	0.063	0.221	0.025	0.109	0.011	0.028	0.01	0.059	0.035	0.062	0.062	0.1965
rotation		0.33092	0.314939	0.323286	0.608302	0.0444047	1.06216	0.229029	0.158842	0.26506	1.09514	0.067249	0.851549	2.59708
tip		1.58119	2.05308	0.313465	0.703602	0.266678	1.49	1.52764	1.41514	1.83827	1.85026	1.33362	1.59078	2.40721
torque		1.34593	1.01609	1.13581	3.65304	0.0226435	1.06125	0.579988	3.32927	1.06814	0.5632	5.21549	1.28264	0.291279
mesial-distal	0.088	0.071	0.0824	0.1939	0.047	0.0576	0.0354	0.1181	0.056	0.0808		0.026	0.047																	4721
in-out	0.0637	0.124	0.0039	0.0114	0.0133	0.0054	0.057	0.003	0.052	0.0264		0.009	0.051
height	0.1833	0.1885	0.053	0.4506	0.1249	0.0342	0.1004	0.1446	0.1901	0.4875		0.001	0.036
rotation	0.360081	3.24725	0.0972666	4.65096	0.301743	0.25301	0.975696	1.78224	0.423157	0.626434		0.0129834	0.0723361
tip	1.12135	4.01296	2.26603	0.83228	0.290874	0.236681	0.699091	0.0380696	0.0920459	0.218824		0.129627	1.45125
torque	4.22964	6.05617	0.650768	4.49639	0.496858	1.97201	1.06745	1.53858	3.2109	5.9436		0.954135	3.54821
mesial-distal	0.031	0.0735	0.0421		0.07	0.055	0.039	0.073	0.02	0.085		0.026	0.025																	4716
in-out	0.006	0.0269	0.0139		0.004	0.0254	0.0355	0.033	0.0088	0.0696		0.022	0.044
height	0.036	0.136	0.086		0.2569	0.1527	0.2735	0.024	0.0702	0.172		0.3468	0.1496
rotation	1.08484	0.838983	0.0911295		0.159555	0.76891	0.243269	0.130286	0.660672	0.332646		0.0381479	1.18007
tip	1.7222	3.28028	0.646128		1.43125	2.23364	3.93059	1.64049	1.6216	0.361453		1.00437	0.701484
torque	1.86298	3.05144	2.72483		2.69741	3.43388	1.22405	0.0749506	0.338911	6.31071		2.58368	1.00298
mesial-distal	0.0362	0.0041	0.014		0.02	0.1794	0.0747	0.03	0.039	0.0251		0.015	0.077	0.029																4756
in-out	0.066	0.034	0.08		0.0465	0.021	0.0422	0.107	0.061	0		0.0206	0.101	0.0585
height	0.0118	0.041	0.025		0.162	0.032	0.0298	0.1115	0.006	0.051		0.089	0.064	0.0329
rotation	0.0229655	0.1939	0.582445		0.0972473	0.232375	1.30224	0.548013	0.258373	1.10575		1.84462	0.761988	0.609074
tip	0.612509	0.386439	0.973404		0.827684	0.878913	1.25652	0.937518	1.69793	2.21277		1.06004	2.04966	0.279092
torque	0.816884	0.57711	2.00609		3.04385	1.29581	0.476492	1.12293	1.63279	1.11713		2.4031	3.69265	1.31426
mesial-distal	0.057			0.0309	0.0024	0.02		0.049	0.037	0.199		0.2045	0.032																	4738
in-out	0.0043			0.092	0.087	0.039		0.0387	0.0541	0.031		0.0853	0.104
height	0.05			0.1779	0.3277	0.2009		0.2232	0.101	0.0928		0.2411	0.0123
rotation	1.25381			0.840913	0.285806	0.250715		1.20951	0.0466335	0.0187103		3.31705	2.36342
tip	0.772633			0.353636	1.8273	1.31922		0.321247	0.246222	1.77857		1.79508	0.960475
torque	3.3979			2.51033	0.161524	2.12752		2.50034	1.34681	0.936185		1.45326	0.533338
mesial-distal	0.0846	0.014		0.007	0.1036	0.015	0.1356	0.143	0.167		0.072		0.0331																	4931
in-out	0.037	0.0507		0.103	0.156	0.116	0.005	0.16	0.037		0.16		0.008
height	0.142	0.091		0.0155	0.0118	0.078	0.1258	0.0745	0.105		0.036		0.392
rotation	1.23372	0.202745		0.39641	2.47823	0.327305	0.353745	0.419047	0.467106		0.723086		3.04719
tip	1.64181	0.482978		0.889727	0.655157	0.156003	0.236141	0.735848	0.0388407		0.992004		1.61566
torque	4.6311	2.81823		1.60611	0.479872	3.77025	2.41728	4.67588	1.70302		0.595458		3.13204
mesial-distal	0.0308	0.041			0.018	0.0485	0.0222	0.0047	0.069	0.142		0.169	0.047	0.0057																4172
in-out	0.15	0.0789			0.001	0.161	0.032	0.115	0.181	0.032		0.0079	0.166	0.0102
height	0.065	0.158			0.1247	0.1081	0.2171	0.0649	0.214	0.309		0.2043	0.1009	0.1405
rotation	2.00774	1.7322			0.490639	2.14322	0.168795	0.570783	0.661923	0.763944		0.0755254	2.18562	0.320612
tip	1.24364	3.41568			2.36944	1.68335	1.50977	2.23058	3.13879	1.23342		2.30866	1.69115	1.80877
torque	0.762691	0.173162			4.79664	2.32237	0.786796	0.0863931	1.96708	2.73937		1.68207	2.27236	2.28335
mesial-distal	0.016	0.0163	0.069	0.108	0.0107	0.085		0.1495	0.0264	0.0495	0.197	0.038	0.0031	0.1162																4992
in-out	0.073	0.098	0.124	0.196	0.021	0.0203		0.159	0.187	0.116	0.235	0.006	0.0656	0.0605
height	0.062	0.0852	0.015	0.1276	0.196	0.166		0.009	0.1132	0.132	0.0995	0.3413	0.0758	0.0062
rotation	3.47918	0.426087	1.22809	0.393947	0.932374	0.994009		0.449163	0.177378	3.04379	1.31638	1.96024	1.10153	2.47004
tip	0.146297	0.939314	0.50247	1.49582	0.249639	0.483912		0.0551919	3.27704	2.71508	1.25959	4.73123	0.12609	1.74193
torque	1.65809	2.23986	0.971589	0.52843	5.58209	3.68497		2.30809	2.39575	8.17877	3.47374	11.5478	8.9583	3.32382
mesial-distal	0.041	0.0579	0.136		0.0126	0.0004	0.0028	0.048	0.0571	0.0454			0.048	0.005																4994
in-out	0.0612	0.0027	0.007		0.038	0.069	0.1103	0.088	0.146	0.022			0.159	0.0207
height	0.056	0.049	0.0117		0.108	0.023	0.113	0.0003	0.008	0.097			0.012	0.006
rotation	0.579176	0.28929	0.162176		1.77715	0.355716	0.922358	0.422545	1.47984	2.6812			0.0241285	0.448362
tip	4.05223	0.902372	2.85296		0.322139	1.2016	0.635111	0.410278	0.185237	1.32971			0.540555	4.20132
torque	1.88678	1.67537	0.687149		7.33843	1.41319	11.8444	0.816688	1.08612	4.5169			3.30511	7.47423
mesial-distal	0.199	0.0349	0.063		0.2558	0.0268	0.098	0.0885	0.074			0.0241	0.006	0.01																4979
in-out	0.17	0.192	0.029		0.0301	0.108	0.092	0.012	0.085			0.009	0.212	0.088
height	0.001	0.0391	0.058		0.2231	0.1051	0.0374	0.1	0.271			0.0343	0.017	0.1421
rotation	1.87334	0.348213	0.347591		2.29903	0.927505	1.91335	0.338613	2.85544			1.34078	1.43341	0.391694
tip	5.97131	1.71194	0.641676		1.03173	0.362255	0.473292	4.65879	5.95558			2.73035	0.877281	0.877735
torque	0.335123	4.5714	1.90824		0.59994	2.87376	0.37645	3.89722	5.98766			5.53138	7.27384	1.95134
mesial-distal		0.124	0	0.055	0.0565	0.027	0.171	0.014	0.0458	0.093	0.012	0.159	0.05	0.083																5028
in-out		0.1094	0.109	0.131	0.129	0.043	0.154	0.0307	0.0512	0.0401	0.09	0.121	0.075	0.029
height		0.169	0.2097	0.018	0.1351	0.1347	0.067	0.0433	0.058	0.0874	0.034	0.0082	0.096	0.1244
rotation		0.979716	1.31003	1.28914	0.886331	0.705659	1.6557	0.339321	0.558117	0.760018	0.441902	0.727119	0.25474	0.017585
tip		0.8349	1.44833	1.2012	0.60864	1.10126	1.39199	4.05052	0.48053	0.476281	1.09658	1.1019	1.16122	0.542708
torque		5.22104	0.396661	0.405286	0.583602	9.3082	0.29554	4.94565	2.79722	2.31511	4.50058	1.92555	2.03163	1.39718
mesial-distal	0.0297	0.054			0.026	0.055	0.0342	0.0905	0.0041	0.0242		0.075	0.071	0.0314																5087
in-out	0.1	0.218			0.036	0.055	0.0903	0.05	0.042	0.013		0.133	0.031	0.056
height	0.232	0.056			0.027	0.332	0.053	0.223	0.041	0.077		0.002	0.195	0.0592
rotation	1.57352	4.02186			1.28455	0.411033	0.213694	0.929856	0.739359	0.350528		0.550119	0.127822	1.51635
tip	2.7984	2.30868			1.10867	1.71277	2.39986	3.00826	1.03327	0.732663		1.2398	0.226831	2.98539
torque	2.90898	3.48915			3.29799	2.16609	2.00739	4.63362	3.08584	5.46908		0.0491997	6.4525	0.698992
mesial-distal	0.057	0.1189	0.0981	0.052	0.023	0.1474	0.0611	0.011	0.067	0.028	0.073	0.118	0.015	0.0126																5064
in-out	0.115	0.1	0.118	0.081	0.057	0.071	0.0671	0.028	0.178	0.031	0.102	0.053	0.238	0.007
height	0.028	0.047	0.131	0.1316	0.1648	0.2181	0.0715	0.149	0.038	0.124	0.0458	0.1436	0.0422	0.065
rotation	0.683947	0.0265275	0.221191	1.60415	0.368337	1.25841	1.14771	1.33698	1.83893	1.51331	1.65051	1.74503	0.505859	0.598081
tip	1.27203	3.36277	0.0757911	3.26155	0.648579	1.85047	0.145509	2.06525	4.74735	3.38306	3.58213	0.314269	0.176309	1.37495
torque	1.75796	0.469829	1.23751	4.87573	3.1116	9.30164	9.68348	0.849813	2.26186	4.89573	4.40931	7.34703	1.10141	5.98267
mesial-distal	0.0472	0.1634	0.019		0.0247	0.011	0.0316	0.2131	0.0437	0.02		0.111	0.074	0.086																5066
in-out	0.1956	0.02	0.017		0.107	0.0018	0.0107	0.2293	0.006	0.175		0.16	0.154	0.032
height	0.001	0.191	0.124		0.163	0.1604	0.2445	0.0081	0.037	0.0301		0.0708	0.0834	0.1847
rotation	0.867676	1.92546	0.0273301		0.614541	0.422912	0.647242	0.557318	1.49576	0.46578		0.67904	1.0452	0.953437
tip	1.64983	7.30367	0.0246277		0.526988	1.34607	2.6609	1.90992	0.323919	0.490291		1.70679	1.01854	1.98266
torque	8.96837	4.29487	0.693071		3.31181	4.50885	1.21221	3.64726	6.3176	1.56506		0.449859	3.10776	0.130357
mesial-distal	0.0098	0.062	0.033	0.0352	0.1248	0.0793	0.0591	0.0087	0.032	0.076	0.087	0.079	0.083	0.0166																5126
in-out	0.268	0.1107	0.0839	0.17	0.103	0.184	0.002	0.092	0.016	0.07	0.158	0.181	0.187	0.024
height	0.1745	0.172	0.102	0.3137	0.3512	0.173	0.2473	0.158	0.023	0.1704	0.045	0.1574	0.0237	0.0943
rotation	0.112055	0.558603	0.345593	1.18339	0.273508	0.849335	0.00685758	0.729566	0.453637	0.233475	0.646843	0.137103	0.554725	0.512105
tip	1.77754	0.660646	0.430398	3.85986	2.43625	0.207684	2.19963	0.016245	1.15357	0.318416	0.344515	0.919473	1.96405	0.128852
torque	2.21253	1.55426	0.786029	3.96941	1.36419	4.18958	4.70557	4.89332	0.115446	1.37943	2.38652	0.693728	6.45674	9.37736
mesial-distal	0.0231	0.0434	0.0619	0.1242	0.058	0.0469	0.044	0.034	0.0879	0.066	0.045	0.106	0.064	0.015																5052
in-out	0.041	0.014	0.061	0.138	0.101	0.199	0.0236	0.0635	0.056	0.104	0.136	0.241	0.226	0.046
height	0.12	0.022	0.0843	0.178	0.1387	0.133	0.0538	0.08	0.012	0.015	0.0545	0.1021	0.1939	0.0873
rotation	0.292838	0.236173	0.510662	1.2979	0.027323	0.561216	0.0807514	0.870656	0.612071	0.1547	0.550113	0.203982	2.00257	0.944178
tip	2.24438	1.98385	3.87208	3.99882	1.01244	0.24727	2.99945	0.218791	1.47797	1.31837	0.119442	1.49384	2.55011	2.21187
torque	4.78536	1.51013	1.56121	6.16058	0.733522	3.79732	1.57993	1.37845	1.30597	1.06283	1.91484	11.2463	2.05593	5.4077
mesial-distal	0.004	0.043	0.0076		0.0964		0.0542	0.036	0.025	0.059		0.106	0.0172	0.06																5108
in-out	0.072	0.0608	0.117		0.0507		0.106	0.154	0.0411	0.015		0.0161	0.186	0.084
height	0.005	0.214	0.001		0.053		0.08	0.0644	0.19	0.111		0.0473	0.0495	0.1466
rotation	0.193799	1.21142	1.40561		0.47191		0.563711	0.121878	0.257912	0.720409		1.01048	1.07687	2.85032
tip	0.829776	1.10504	0.078716		0.409765		1.51618	1.07013	0.695336	1.92597		4.08908	1.72142	2.25557
torque	9.04802	9.45629	0.513887		4.12927		2.20741	2.86824	10.6248	1.03895		4.13864	2.73228	7.6417
mesial-distal	0.061	0.1988	0.0233		0.0144	0.136	0.0309	0.084	0.0209		0.025	0.124	0.043	0.0053																5047
in-out	0.244	0.183	0.225		0.12	0.086	0.001	0.072	0.022		0.097	0.417	0.131	0.162
height	0.266	0.111	0.021		0.0212	0.216	0.083	0.151	0.034		0.025	0.165	0.133	0.1037
rotation	0.104956	0.667517	0.293814		0.850812	0.595798	0.627316	1.31264	0.0706349		1.21164	0.290095	1.42573	2.93585
tip	2.70481	4.25779	0.958743		0.941501	1.2519	1.46033	3.3656	0.169406		5.35469	0.518737	1.89169	1.48605
torque	1.61367	6.25156	7.64906		0.78176	0.609151	0.0574517	4.44268	1.23752		15.3861	6.33102	2.38123	2.65404
mesial-distal	0.007	0.015	0.0743	0.02	0.021	0.0042	0.001	0.076	0.035	0.031	0.009	0.098	0.061	0.048	0.0168	0.0224	0.0372	0.0341		0.0121	0.048	0.058	0.0092	0.074	0.0245	0.028	0.039	0.051			4722						27
in-out	0	0.0613	0.0871	0.104	0.116	0.048	0.0871	0.0202	0	0	0.037	0.0516	0.0463	0.1006	0.053	0.026	0.019	0.005		0.0094	0.164	0.055	0.043	0.0194	0.0022	0.0043	0.144	0.0427
height	0.021	0.076	0.048	0.122	0.1087	0.039	0.116	0.066	0.144	0.013	0.008	0.0745	0.121	0.011	0.0399	0.083	0.046	0.0012		0.2299	0.029	0.012	0.016	0.033	0.103	0.0831	0.013	0.0051
rotation	0.047385	0.623875	0.292126	0.0182716	1.21456	0.331511	0.123193	1.4614	0.135894	0.383423	0.601013	0.753402	0.81988	0.0645012	1.68517	0.534358	0.912878	0.219713		1.28441	0.625918	1.19029	3.12622	0.1905	0.138024	0.568921	0.104491	0.245061
tip	0.40323	1.8426	0.101518	0.0587935	1.22306	0.0425082	0.617439	0.871179	0.473037	0.45638	0.501562	0.696721	0.217833	1.23127	1.31849	1.74389	0.0192227	0.0847788		0.905396	0.296813	0.577465	2.32818	1.11965	0.375523	1.52353	0.863939	1.6105
torque	1.2705	1.76101	0.23987	0.488586	1.10727	0.0969854	0.248473	2.50099	5.03304	0.652751	1.96283	0.987956	2.2007	3.84387	0.0153363	1.91813	0.0604528	1.8421		4.16431	0.184324	0.578554	0.850769	0.334387	1.17261	0.789956	0.641057	2.05964
mesial-distal	0.0304	0.0526	0.0107		0.084	0.031	0.103	0.0137	0.061	0.067		0.038	0.03	0.058	0.012	0.0024			0.1297	0.001	0.0809	0.0256	0.0018				0.0203	0.0088			4723						21
in-out	0.067	0.067	0.043		0	0.036	0.038	0.113	0.027	0.0762		0.046	0.0435	0.056	0.1118	0.016			0.0853	0.004	0.1995	0.102	0.0255				0.079	0.0758
height	0.0515	0.067	0.076		0.1082	0.036	0.074	0.0295	0.068	0.048		0.1375	0.0688	0.0423	0.1298	0.0603			0.3912	0.0502	0.2311	0.064	0.026				0.0732	0.0786
rotation	0.0115051	0.143619	1.1255		0.641188	1.09996	0.472584	0.32052	1.04668	0.17626		1.71952	0.625759	2.28865	0.361891	0.693446			0.60343	0.0132009	0.0962979	0.987863	1.5463				0.114088	0.151238
tip	0.175514	2.31082	1.87827		2.52735	0.54553	0.0292884	1.74285	0.982782	0.458157		2.70385	0.400672	1.09916	0.66631	2.41293			4.47541	0.0664179	0.670729	1.77898	2.03341				0.625895	0.424724
torque	0.903081	1.11761	5.23915		2.30086	1.61184	2.2145	2.02853	2.31417	0.843737		0.717816	1.54032	0.779966	4.45708	0.157531			2.48317	0.223615	9.55972	3.66071	1.99182				2.55086	5.83596
mesial-distal	0.042	0.0381	0.0976	0.043	0.1626	0.012	0.004	0.007	0.057	0.0239	0.0436	0.012	0.0316	0.0656	0.0644	0.0836	0.071	0.021	0.0595	0.0026	0.059	0.119	0.027	0.0339	0.0046	0.0217	0.064	0.079			4757						28
in-out	0.07	0.01	0.0093	0.041	0.087	0.032	0.0115	0.0254	0.0083	0.0331	0.073	0.059	0.038	0.0409	0.149	0.05	0.006	0.11	0.02	0.1149	0.079	0.051	0.015	0.039	0.154	0.048	0.071	0.0167
height	0.028	0.046	0.064	0.125	0.0536	0.0312	0.1785	0.058	0.072	0.037	0.03	0.2128	0.055	0.1834	0.0789	0.0654	0.025	0.109	0.0278	0.0089	0.061	0.022	0.0312	0.0673	0.095	0.0483	0.161	0.0172
rotation	0.224093	2.21446	0.319888	0.149099	2.83876	0.975468	0.518862	1.78959	0.225548	0.997658	0.659075	0.124687	0.385945	0.354802	0.763998	2.08133	0.539032	0.291501	1.13998	0.873471	0.337504	2.32107	0.395452	0.900608	1.40291	0.197702	0.638618	0.248891
tip	0.945785	3.92209	2.58664	1.71001	1.63693	0.88789	0.629317	2.08141	1.25724	0.750385	2.90286	0.726775	0.441125	1.30413	1.68911	0.223427	2.81424	0.131684	0.192549	0.437707	1.36889	0.292225	0.392493	1.11778	0.0367112	1.41527	0.696813	1.60995
torque	1.92313	3.29104	0.885921	0.790428	2.09627	2.76506	0.509959	1.84438	1.93197	0.356987	0.396842	1.09863	3.29847	0.618051	0.703228	1.43336	0.943513	0.166486	0.466883	1.94069	2.19689	3.91528	0.217414	1.12861	1.53783	0.968012	3.99236	3.7655
mesial-distal	0.0582	0.0283	0.0425		0.014	0.0379	0.0093	0.0294	0.0177	0.0849		0.0933	0.045	0.0014	0.041		0.089		0.055	0.023	0.0505		0.033			0.061	0.041	0.038			4758						21
in-out	0.0058	0.001	0.1242		0.0688	0.041	0.0325	0.0375	0.025	0.026		0.0698	0.06	0.051	0.012		0.1243		0.1331	0.001	0.253		0.016			0.1117	0.0566	0.268
height	0.128	0.07	0.0345		0.0502	0.0875	0.2569	0.047	0.084	0.0817		0.216	0.1063	0.308	0.1168		0.033		0.1386	0.104	0.0248		0.0475			0.1085	0.1175	0.092
rotation	0.930221	1.15004	0.681575		0.0106342	0.680595	0.21765	0.780528	0.155468	1.3048		1.58591	0.581854	1.92143	0.329741		1.95889		1.7665	0.0279598	0.0994671		0.634836			1.28289	0.856868	0.405574
tip	2.04691	0.940743	1.41804		0.108394	0.340249	2.96981	0.389462	0.504814	0.186831		1.64891	0.130698	0.395929	0.3957		1.38732		0.577975	2.82769	1.11985		1.02828			2.96177	0.812012	0.425987
torque	3.81869	1.59003	2.5282		1.34778	5.37645	1.82337	1.04888	2.9406	0.0824551		1.16688	1.78615	0.859378	2.13613		3.34077		0.948854	1.02689	0.771027		0.845623			0.05506	1.64546	1.02184
mesial-distal	0.064	0.028			0.1649	0.0587	0.041	0.015	0.008	0.0061		0.005	0.0499	0.02	0.074	0.004	0.13		0.005	0.003	0.0197	0.011	0.0153	0.0145		0.0499	0.0095	0.098			4774						23
in-out	0.012	0.0335			0.0538	0.0184	0.0617	0.084	0.0349	0.061		0.084	0.035	0.0183	0.004	0.0472	0.01		0.2242	0.026	0.18	0.029	0.0163	0.0311		0.1102	0.0634	0.0803
height	0.0291	0.054			0.009	0.023	0.028	0.0246	0.217	0.088		0.0872	0.002	0.121	0.003	0.147	0.173		0.0479	0.2658	0.1335	0.16	0.142	0.041		0.167	0.0404	0.04
rotation	0.42704	1.20977			1.42293	0.810549	1.68826	1.08152	0.358702	1.38708		0.634878	1.23002	1.72726	0.601028	0.692318	1.43891		1.82965	0.393371	0.0129375	0.108796	0.210477	0.131141		0.863516	0.00646915	0.121669
tip	0.249911	0.147688			2.04776	0.329664	1.48425	0.160447	1.81108	1.90621		3.32966	2.22127	2.51862	1.52746	2.09489	1.14846		0.265613	1.72845	0.124293	0.367085	0.0535913	0.985178		1.40459	0.667758	1.12392
torque	1.20784	2.92478			1.47164	1.38649	2.04306	1.56328	3.42019	1.14485		0.751231	0.8331	1.17239	0.694174	1.10283	0.553381		3.26604	1.61128	2.08001	2.94215	3.97497	0.818906		0.569219	1.89249	2.58602
mesial-distal	0.0049	0.037	0.09	0.0499	0.0777	0.014	0.1556	0.0255	0.009	0.073	0.012	0.059	0.066	0.114	0.007	0.059	0.026	0.0849	0.0323	0.078	0.0245		0.0373	0.137	0.1363	0.0371	0.0294	0.0156			4790						27
in-out	0.007	0.0242	0.0144	0.078	0.258	0.095	0.032	0.015	0.0214	0.002	0.106	0.177	0.101	0.0088	0.1533	0.0051	0.0169	0.0199	0.113	0.011	0.0158		0.0357	0.0609	0.0092	0.22	0.063	0.13
height	0.008	0.026	0.0722	0.0635	0.125	0.0674	0.0583	0.078	0.013	0.012	0.078	0.1406	0.0328	0.1069	0.268	0.069	0.001	0.0598	0.0184	0.024	0.0123		0.009	0.032	0.157	0.233	0.159	0.14
rotation	0.373016	0.600793	0.0398802	0.284608	0.538935	0.125805	0.432084	0.480055	0.360301	0.494758	0.216332	0.111021	0.974465	0.0224245	1.3629	0.333687	0.788451	1.05287	0.294338	1.0357	0.335142		1.00613	0.659166	0.411945	1.99089	0.126959	0.0209991
tip	0.806175	1.52164	0.634931	1.32335	1.43061	0.56916	2.25812	0.0768344	0.0310899	0.93056	0.578938	2.58696	2.00279	1.1806	2.10067	2.5083	2.77517	3.30578	0.409076	1.47145	0.436358		0.687026	2.2851	3.5989	0.780781	1.40348	0.108294
torque	3.35086	0.605556	1.95004	0.50543	6.42614	2.17344	0.691764	0.202559	0.477116	0.517157	0.894638	4.29527	2.92419	0.12806	2.73225	1.47578	2.54547	1.8646	1.15422	3.78491	1.19255		0.569495	3.31498	3.65934	6.01323	2.36712	3.53675
mesial-distal	0.012	0.001	0.0327		0.0035	0	0.018	0.01	0.0165	0.027		0.0388	0.025	0.0109	0.059	0.0096			0.0108	0.045	0.033	0.129	0.025	0.015		0.0747	0.04	0.04			4812						23
in-out	0.0249	0.0395	0.0382		0.1176	0.171	0	0.0063	0.0059	0.0707		0.1041	0.018	0.0519	0.0146	0.065			0.0869	0.0155	0.0865	0.0362	0.0468	0.005		0.1637	0.0365	0.0715
height	0.011	0.053	0.0816		0.273	0.0735	0.1385	0.0293	0.079	0.117		0.1156	0.004	0.1005	0.112	0.0128			0.068	0.0162	0.0001	0.028	0.023	0.0257		0.0926	0.007	0.146
rotation	0.285067	1.19602	0.502811		0.0475211	0.619055	0.0487842	0.090777	0.496903	0.25027		0.596932	0.0371536	0.969517	0.850085	1.81525			0.0277609	0.101215	0.260742	0.059042	1.94806	1.68263		0.860909	0.914681	0.0660567
tip	1.1616	0.0965989	0.273246		0.860751	1.57121	1.06229	0.798273	0.417682	0.913016		1.16751	0.712035	0.422736	1.65814	3.93022			0.51264	0.263931	0.825792	1.31879	1.4121	1.96377		2.53738	0.440532	1.09108
torque	2.30787	1.02032	0.645232		2.2342	5.44996	0.334736	0.125301	0.804656	2.61442		1.22607	0.741198	0.612982	0.189825	1.00536			1.51938	2.05279	1.69849	0.0943228	1.30003	0.690206		3.12117	0.323482	1.94029
mesial-distal	0.027	0.034	0.089		0.053	0.083	0.0213	0.039	0.036	0.0631		0.04	0.093	0	0.0506	0.011	0.002		0.0481	0.01	0.0269	0.0764	0.0948	0.1159	0.0947	0.0811	0.058	0.13			4827						25
in-out	0.032	0.0181	0.027		0.0825	0.025	0.0066	0.084	0.005	0.19		0.174	0.013	0.1075	0.1222	0.079	0.075		0.0128	0.131	0.209	0.1104	0.1085	0.1064	0.103	0.0031	0.093	0.139
height	0.0363	0.008	0.0207		0.1679	0.043	0.1287	0.0092	0.126	0.151		0.013	0.0411	0.038	0.039	0.036	0.0215		0.0551	0.011	0.105	0.085	0.084	0.122	0.107	0.021	0.0412	0.0022
rotation	0.172048	0.827745	0.41275		0.632143	0.307668	1.04931	0.33245	1.42482	2.49896		0.452	1.50889	1.23914	0.0421586	0.499665	0.234547		0.390734	0.283196	0.424449	0.854139	1.30681	0.855826	0.700043	0.639726	0.793082	1.58365
tip	0.488993	0.301223	0.804467		1.25723	0.581446	1.18628	0.118357	1.20703	1.06772		0.533127	2.14162	1.04105	0.268033	0.401357	0.018086		0.438859	0.709378	2.00077	0.0177848	2.16997	0.438506	1.24801	0.135299	1.61012	2.10355
torque	1.16953	5.71116	4.44843		2.32316	1.96625	0.547146	1.017	0.543604	1.21629		2.34241	1.6122	0.776512	1.09431	0.203629	2.74103		0.622264	0.576623	1.51834	0.137941	0.236032	0.133371	2.08226	0.185525	0.131695	3.87809
mesial-distal	0.0655	0.049	0.0078		0.076	0.009	0.01	0.027	0.052	0.0076	0.06	0.0065	0.0279			0.015	0.083		0.048	0.009	0.0529	0.106	0.0386	0.1303		0.0678	0.016	0.0194			4835						23
in-out	0.009	0.0389	0.022		0.0444	0.165	0.139	0.072	0.044	0.11	0.15	0.347	0.19			0.011	0.146		0.0645	0.026	0.151	0.425	0.1417	0.146		0.066	0.0463	0.099
height	0.295	0.21	0.018		0.3058	0.0736	0.2151	0.201	0.092	0.2	0.112	0.867	0.1369			0.0281	0.1614		0.1277	0.0899	0.1986	0.55	0.1283	0.052		0.108	0.2235	0.18
rotation	0.364645	0.0885752	0.0439406		0.86136	1.68381	1.00745	0.31342	0.539405	0.674266	0.856943	0.296651	3.02495			0.339731	0.957853		0.0929596	0.631946	1.82231	0.446235	3.09687	1.79652		0.101972	0.736478	1.12109
tip	1.39997	0.279406	0.125117		2.9918	1.07645	2.30197	0.191468	0.272668	2.32047	0.958968	1.20533	3.20208			0.932409	2.92663		2.15912	0.394328	2.82716	4.4055	6.21646	0.731303		1.27069	0.512655	1.40712
torque	1.12925	0.254815	1.5666		2.7868	2.4903	2.60523	6.66756	0.0568042	3.61098	1.71179	12.696	4.0766			2.01129	2.86355		2.81281	0.902584	1.88834	4.75299	7.95081	2.81222		0.566813	4.81802	2.40141
mesial-distal	0.057	0.047	0.2272	0.064	0.14	0.05	0.0063	0.033	0.0195	0.0815	0.05	0.047	0.104	0.0155	0.015	0.1396	0.087	0.1443	0.219	0.0547	0.0527	0.0772	0.0372	0.0169	0.0431	0.0444	0.091	0.083			4691						28
in-out	0.0345	0.0031	0.0238	0.1174	0.015	0.0948	0.0614	0.0099	0.0499	0.038	0.0956	0.0145	0.029	0.1393	0.02	0.0486	0.126	0.097	0.09	0.006	0.071	0.1067	0.1467	0.0869	0.0566	0.131	0.0976	0.077
height	0.062	0.077	0.2484	0.3368	0.137	0.1101	0.0212	0.035	0.047	0.138	0.0884	0.2089	0.1487	0.2088	0.0028	0.082	0.076	0.1098	0.0104	0.019	0.003	0.008	0.14	0.1151	0.0425	0.04	0.048	0.112
rotation	1.05422	0.585703	2.20328	0.493759	0.391025	0.53668	0.106454	0.53143	0.106142	0.22676	0.254294	0.0873428	1.04062	0.106588	0.592751	0.399368	1.59493	0.261995	0.388244	0.0556744	0.722274	0.29416	1.01115	1.2689	0.390009	0.147991	0.00822203	0.0135177
tip	0.686943	1.64404	0.125936	0.311264	0.547895	0.819046	0.76771	0.132845	1.59017	0.555812	0.811016	1.18344	0.90692	2.06816	0.360806	1.07665	0.597288	0.71462	1.99714	1.41576	2.37576	0.674886	3.7245	1.66744	1.46918	1.76913	0.145573	0.875944
torque	1.68376	1.51599	2.68	2.0525	2.48076	3.62725	0.568956	0.858215	0.107431	0.818881	0.470821	0.871231	0.215322	1.39756	0.737315	0.0617817	3.01932	0.780281	2.81688	0.554966	0.139543	0.632258	2.54299	1.79183	3.45536	2.08906	2.98358	0.445785
mesial-distal	0.046	0.05	0.034		0.027	0.0597	0.001	0.0258	0.2	0.07		0.043	0.0187	0.0149	0.0573	0.1006	0.033		0.049	0.0987	0.019	0.047	0.019	0.0754			0.0381	0.102			4836						23
in-out	0.0114	0.0683	0.0575		0.202	0.089	0.0868	0.024	0.15	0.061		0.134	0.163	0.032	0.014	0.037	0.0227		0.0113	0.0004	0.002	0.009	0.01	0.0475			0.0371	0.174
height	0.0512	0.015	0.056		0.184	0.0785	0.1629	0.0326	0.016	0.1099		0.143	0.1297	0.1849	0.026	0.161	0.213		0.0753	0.2075	0.079	0.048	0.117	0.034			0.2883	0.123
rotation	0.885053	0.80365	0.973547		1.13835	0.301027	0.858086	0.993234	1.24337	1.01638		0.808781	0.505619	1.22126	0.890397	0.021427	0.0799423		1.02609	0.566696	0.361877	1.22005	0.876403	0.627025			0.214558	0.717306
tip	0.475711	1.92316	0.525278		0.752375	0.293044	1.29451	0.33866	4.96241	0.199393		0.514267	0.134139	1.053	2.34813	1.12009	1.61123		1.59175	1.773	1.11311	0.376586	2.25128	0.536649			0.991436	0.254494
torque	0.719046	0.532674	0.792289		0.104545	4.04094	0.425355	0.429961	0.291747	2.87082		3.2662	8.34985	0.239933	1.45766	3.23907	1.85611		0.95507	1.01765	1.02922	1.61444	1.32953	0.267585			4.86338	8.02866
mesial-distal	0.045	0.054	0.0238		0.002	0.0362	0.005	0.0439	0.049			0.0145	0.031	0.036		0.0042	0.0584		0.1222	0.095	0.0317	0.0639	0.018	0.057		0.0279	0.078	0.077			4865						22
in-out	0.092	0.068	0.061		0.0926	0.036	0.004	0.097	0.0605			0.0662	0.152	0.014		0.112	0.007		0.1205	0.0113	0.182	0.038	0.128	0.07		0.112	0.166	0.122
height	0.0086	0.09	0.011		0.072	0.1649	0.228	0.028	0.0699			0.0567	0.09	0.141		0.214	0.174		0.1041	0.1985	0.158	0.178	0.223	0.0125		0.0574	0.084	0.0429
rotation	2.05579	1.56089	0.127496		1.56185	1.10602	0.0798843	0.0160171	1.27947			2.37674	2.09635	0.0661756		1.02388	1.03111		0.381202	0.0902245	0.387129	0.913737	1.39665	0.174078		0.328804	0.2339	0.0994109
tip	4.36584	2.93759	0.182361		0.878463	1.56307	3.2626	1.08832	2.61042			1.14259	3.34099	2.69803		1.26798	1.55944		1.09655	0.261244	0.526451	5.19385	3.21135	0.674162		0.303839	0.113098	2.18604
torque	2.97529	6.89511	4.6162		4.74969	7.75027	4.45738	5.25802	2.99499			1.78483	1.74305	2.83342		1.51871	2.74336		1.79546	1.88602	1.57281	5.67321	2.52374	0.759418		3.08369	5.6098	3.45024
mesial-distal	0.058	0.161		0.0008	0.0212	0.051	0.0373	0.026	0.0028		0.0858	0.05	0.033	0.0851		0.0425			0.0591	0.009	0.042	0.062	0.033	0.0129		0.0171	0.066	0.069			4879						22
in-out	0.028	0.1153		0.118	0.185	0.096	0.0138	0.034	0.093		0.115	0.212	0.057	0.0652		0.113			0.1114	0.152	0.241	0.052	0.165	0.255		0.0251	0.162	0.263
height	0.119	0.651		0.3347	0.167	0.2278	0.1228	0.293	0.162		0.058	0.016	0.056	0.116		0.1845			0.4711	0.3529	0.5096	0.297	0.332	0.252		0.2783	0.1088	0.038
rotation	0.19856	0.512332		1.39316	0.772084	0.375045	0.761824	0.448605	2.64815		0.588472	0.574285	2.65035	1.66017		0.301964			1.4414	0.16449	0.112326	0.644342	0.709685	2.34544		0.458107	0.29604	0.0382778
tip	0.605734	0.491198		3.83536	1.9037	1.49502	0.685745	1.53926	2.3285		0.631265	0.0217122	1.3926	0.34714		0.381337			3.91368	1.84701	0.688596	1.03638	1.14769	1.80768		0.575501	2.55218	0.840332
torque	6.35993	9.97569		2.48308	3.58979	0.106182	0.305497	5.38466	3.51608		0.510348	4.27063	2.76409	1.54216		3.45198			5.60608	2.25582	1.26689	6.19344	9.78424	10.7388		1.85714	2.65542	5.44946

## Sheet: height
parameter	11	12	13	14	15	16	17	21	22	23	24	25	26	27	31	32	33	34	35	36	37	41	42	43	44	45	46	47
height	0.0292	0.0237	0.043		0.3125	0.1111	0.2844	0.0049	0.0683	0.0263		0.2947	0.1696	0.0152
height		0.0381	0.063	0.221	0.025	0.109	0.011	0.028	0.01	0.059	0.035	0.062	0.062	0.1965
height	0.1833	0.1885	0.053	0.4506	0.1249	0.0342	0.1004	0.1446	0.1901	0.4875		0.001	0.036
height	0.036	0.136	0.086		0.2569	0.1527	0.2735	0.024	0.0702	0.172		0.3468	0.1496
height	0.0118	0.041	0.025		0.162	0.032	0.0298	0.1115	0.006	0.051		0.089	0.064	0.0329
height	0.05			0.1779	0.3277	0.2009		0.2232	0.101	0.0928		0.2411	0.0123
height	0.142	0.091		0.0155	0.0118	0.078	0.1258	0.0745	0.105		0.036		0.392
height	0.065	0.158			0.1247	0.1081	0.2171	0.0649	0.214	0.309		0.2043	0.1009	0.1405
height	0.062	0.0852	0.015	0.1276	0.196	0.166		0.009	0.1132	0.132	0.0995	0.3413	0.0758	0.0062
height	0.056	0.049	0.0117		0.108	0.023	0.113	0.0003	0.008	0.097			0.012	0.006
height	0.001	0.0391	0.058		0.2231	0.1051	0.0374	0.1	0.271			0.0343	0.017	0.1421
height		0.169	0.2097	0.018	0.1351	0.1347	0.067	0.0433	0.058	0.0874	0.034	0.0082	0.096	0.1244
height	0.232	0.056			0.027	0.332	0.053	0.223	0.041	0.077		0.002	0.195	0.0592
height	0.028	0.047	0.131	0.1316	0.1648	0.2181	0.0715	0.149	0.038	0.124	0.0458	0.1436	0.0422	0.065
height	0.001	0.191	0.124		0.163	0.1604	0.2445	0.0081	0.037	0.0301		0.0708	0.0834	0.1847
height	0.1745	0.172	0.102	0.3137	0.3512	0.173	0.2473	0.158	0.023	0.1704	0.045	0.1574	0.0237	0.0943
height	0.12	0.022	0.0843	0.178	0.1387	0.133	0.0538	0.08	0.012	0.015	0.0545	0.1021	0.1939	0.0873
height	0.005	0.214	0.001		0.053		0.08	0.0644	0.19	0.111		0.0473	0.0495	0.1466
height	0.266	0.111	0.021		0.0212	0.216	0.083	0.151	0.034		0.025	0.165	0.133	0.1037
height	0.021	0.076	0.048	0.122	0.1087	0.039	0.116	0.066	0.144	0.013	0.008	0.0745	0.121	0.011	0.0399	0.083	0.046	0.0012		0.2299	0.029	0.012	0.016	0.033	0.103	0.0831	0.013	0.0051
height	0.0515	0.067	0.076		0.1082	0.036	0.074	0.0295	0.068	0.048		0.1375	0.0688	0.0423	0.1298	0.0603			0.3912	0.0502	0.2311	0.064	0.026				0.0732	0.0786
height	0.028	0.046	0.064	0.125	0.0536	0.0312	0.1785	0.058	0.072	0.037	0.03	0.2128	0.055	0.1834	0.0789	0.0654	0.025	0.109	0.0278	0.0089	0.061	0.022	0.0312	0.0673	0.095	0.0483	0.161	0.0172
height	0.128	0.07	0.0345		0.0502	0.0875	0.2569	0.047	0.084	0.0817		0.216	0.1063	0.308	0.1168		0.033		0.1386	0.104	0.0248		0.0475			0.1085	0.1175	0.092
height	0.0291	0.054			0.009	0.023	0.028	0.0246	0.217	0.088		0.0872	0.002	0.121	0.003	0.147	0.173		0.0479	0.2658	0.1335	0.16	0.142	0.041		0.167	0.0404	0.04
height	0.008	0.026	0.0722	0.0635	0.125	0.0674	0.0583	0.078	0.013	0.012	0.078	0.1406	0.0328	0.1069	0.268	0.069	0.001	0.0598	0.0184	0.024	0.0123		0.009	0.032	0.157	0.233	0.159	0.14
height	0.011	0.053	0.0816		0.273	0.0735	0.1385	0.0293	0.079	0.117		0.1156	0.004	0.1005	0.112	0.0128			0.068	0.0162	0.0001	0.028	0.023	0.0257		0.0926	0.007	0.146
height	0.0363	0.008	0.0207		0.1679	0.043	0.1287	0.0092	0.126	0.151		0.013	0.0411	0.038	0.039	0.036	0.0215		0.0551	0.011	0.105	0.085	0.084	0.122	0.107	0.021	0.0412	0.0022
height	0.295	0.21	0.018		0.3058	0.0736	0.2151	0.201	0.092	0.2	0.112	0.867	0.1369			0.0281	0.1614		0.1277	0.0899	0.1986	0.55	0.1283	0.052		0.108	0.2235	0.18
height	0.062	0.077	0.2484	0.3368	0.137	0.1101	0.0212	0.035	0.047	0.138	0.0884	0.2089	0.1487	0.2088	0.0028	0.082	0.076	0.1098	0.0104	0.019	0.003	0.008	0.14	0.1151	0.0425	0.04	0.048	0.112
height	0.0512	0.015	0.056		0.184	0.0785	0.1629	0.0326	0.016	0.1099		0.143	0.1297	0.1849	0.026	0.161	0.213		0.0753	0.2075	0.079	0.048	0.117	0.034			0.2883	0.123
height	0.0086	0.09	0.011		0.072	0.1649	0.228	0.028	0.0699			0.0567	0.09	0.141		0.214	0.174		0.1041	0.1985	0.158	0.178	0.223	0.0125		0.0574	0.084	0.0429
height	0.119	0.651		0.3347	0.167	0.2278	0.1228	0.293	0.162		0.058	0.016	0.056	0.116		0.1845			0.4711	0.3529	0.5096	0.297	0.332	0.252		0.2783	0.1088	0.038
	U							Incisor		canine	premolar		molar		L
mean	0.0876696		0.0904755	0.140587		0.110257		0.0917485		0.0879149	0.132868		0.108927		0.102833		0.0814524	0.111159		0.10586
sd	0.0877391		0.0848446	0.128015		0.0775983		0.0927188		0.0813042	0.122407		0.0856624		0.10532		0.0731454	0.103804		0.102665
n	125		53	90		120		171		74	122		172		46		21	32		52
sem	0.00784762		0.0116543	0.013494		0.00708373		0.00709039		0.00945142	0.0110822		0.0065317		0.0155286		0.0159616	0.0183501		0.0142371
t value	52.5421		35.1393	26.6351		55.0195		57.5782		43.6003	33.1281		59.873		25.5766		26.2221	21.1901		27.6841
df	124		52	89		119		170		73	121		171		45		20	31		51
p-value	6.74354e-87		3.29974e-38	1.77175e-44		8.86409e-87		9.86504e-114		2.55225e-54	7.89995e-63		5.99885e-117		9.54979e-29		2.90436e-17	2.64182e-20		1.0822e-32
lower	0.0722961		0.0676447	0.114152		0.0963796		0.0778585		0.0693995	0.111158		0.0961317		0.0724122		0.0501835	0.0752115		0.0779692
upper	0.103043		0.113306	0.167021		0.124134		0.105639		0.10643	0.154578		0.121723		0.133253		0.112721	0.147107		0.13375
number w value>=0.5	1		0	1		0		0		0	1		1		1		0	0		1
number w value<0.5	124		53	89		120		171		74	121		171		45		21	32		51
								total
								mean	0.106011
								sd	0.0979368
								n	539
								sem	0.00421844
								t value	93.3969
								df	538
								p-value	0
								lower	0.0977474
								upper	0.114275
			184	88	144	195
			Incisor	Canine	Premolar	Molar
			0.095	0.004	0.2121	0.0126
			0.324	0.078	0.1903	0.0481
			0.0513	0.296	0.4642	0.1129
			0.021	0.13	0.031	0.116
			0.22	0.029	0.1563	0.193
			0.286	0.113	0.137	0.1098
			0.198	0.1229	0.0649	0.17
			0.0572	0.1261	0.1801	0.117
			0.037	0.075	0.359	0.0209
			0.0033	0.057	0.2444	0.018
			0.01	0.0224	0.142	0.0584
			0.0262	0.0111	0.4446	0.027
			0.0202	0.0279	0.2973	0.0019
			0.0436	0.103	0.3502	0.032
			0.028	0.244	0.035	0.187
			0.0578	0.0599	0.069	0.2433
			0.029	0.121	0.051	0.005
			0.026	0.0256	0.307	0.162
			0.0291	0.0758	0.2724	0.076
			0.1786	0.0307	0.169	0.2707
			0.072	0.2639	0.0824	0.0105
			0.043	0.0008	0.05	0.017
			0.074	0.029	0.017	0.075
			0.0289	0.0024	0.332	0.095
			0.0501	0.0039	0.0103	0.0198
			0.0033	0.08	0.0491	0.1747
			0.072	0.0427	0.1604	0.034
			0.1235	0.0537	0.1051	0.047
			0.325	0.055	0.2504	0.109
			0.033	0.1318	0.1628	0.0173
			0.4569	0.0198	0.238	0.0746
			0.093	0.09	0.05	0.1145
			0.0166	0.024	0.1778	0.1684
			0.066	0.007	0.2544	0.004
			0.032	0.086	0.029	0.017
			0.103	0.1249	0.0162	0.264
			0.0082	0.0518	0.2308	0.0856
			0.003	0.074	0.1013	0.0836
			0.114	0.062	0.3688	0.025
			0.05	0.1194	0.2835	0.1592
			0.08	0.103	0.016	0.1171
			0.1609	0.012	0.2174	0.2773
			0.06	0.208	0.0192	0.1973
			0.1117	0.02	0.0669	0.198
			0.002	0.102	0.3207	0.3042
			0.0124	0.111	0.0188	0.1121
			0.423	0.0296	0.2746	0.045
			0.076	0.129	0.2634	0.21
			0.236	0.0244	0.5431	0.006
			0.027	0.068	0.024	0.185
			0.009	0.008	0.0235	0.02
			0.116	0.032	0.348	0.053
			0.054	0.051	0.057	0.145
			0.001	0.11	0.211	0.09
			0.03	0.1011	0.167	0.1055
			0.088	0.057	0.1167	0.0426
			0.045	0.1014	0.1757	0.108
			0.042	0.096	0.222	0.061
			0.002	0.02	0.01	0.0072
			0.03	0.006	0.1393	0.0102
			0.1633	0.118	0.5512	0.4897
			0.025	0.0086	0.1032	0.136
			0.106	0.096	0.167	0.088
			0.0056	0.059	0.09	0.077
			0.116	0.0733	0.258	0.037
			0.0307	0.054	0.3154	0.081
			0.002	0.203	0.254	0.024
			0.038	0.06	0.1085	0.18
			0.1211	0.0967	0.5625	0.0639
			0.098	0.142	0.056	0.14
			0.0262	0.119	0.2611	0.044
			0.06	0.065	0.079	0.0115
			0.126	0.0736	0.3102	0.0789
			0.037	0.114	1.086	0.009
			0.381	0.0233	0.1236	0.242
			0.1035	0.0112	0.1708	0.3637
			0.0778	0.0487	0.3243	0.544
			0.04	0.072	0.2541	0.159
			0.0954	0.02	0.074	0.019
			0.084	0.017	0.094	0.1988
			0.274	0.104	0.361	0.2006
			0.014	0.037	0.041	0.1154
			0.154	0.002	0.313	0.185
			0.059	0.181	0.104	0.1174
			0.07	0.0174	0.0797	0.0076
			0.0314	0.199	0.011	0.0416
			0.014	0.138	0.3067	0.2086
			0.068	0.125	0.2168	0.0833
			0.0811		0.3044	0.1365
			0.063		0.159	0.2621
			0.0802		0.3275	0.3765
			0.006		0.114	0.072
			0.0474		0.0786	0.0013
			0.019		0.181	0.2913
			0.0392		0.319	0.019
			0.08		0.1504	0.316
			0.034		0.4429	0.082
			0.0134		0.3867	0.18
			0.0041		0.099	0.1226
			0.1523		0.0976	0.062
			0.139		0.102	0.19
			0.047		0.341	0.008
			0.0316		0.3731	0.17
			0.107		0.1713	0.032
			0.0667		0.18	0.229
			0.041		0.04	0.001
			0.486		0.1139	0.539
			0.015		0.0158	0.1031
			0.044		0.1064	0.339
			0.0634		0.3405	0.031
			0.084		0.0866	0.0719
			0.066		0.0544	0.239
			0.0678		0.0072	0.1251
			0.098		0.1754	0.015
			0.009		0.321	0.365
			0.0465		0.1116	0.1891
			0.278		0.2715	0.0035
			0.23		0.0557	0.043
			0.045		0.189	0.816
			0.02		0.01	0.119
			0.006		0.46	0.0999
			0.0353		0.032	0.02
			0.156		0.269	0.0202
			0.006		0.048	0.0087
			0.097		0.1101	0.0629
			0.107		0.081	0.247
			0.182		0.0797	0.192
			0.001		0.072	0.0325
			0.022		0.2593	0.014
			0.0379		0.5468	0.251
			0.028		0.1269	0.2586
			0.073		0.1225	0.058
			0.0319		0.1106	0.112
			0.153		0.1327	0.295
			0.0197		0.3021	0.0792
			0.01		0.4835	0.079
			0.0037		0.3711	0.2002
			0.129		0.049	0.1673
			0.066		0.136	0.068
			0.017		0.2098	0.054
			0.0802		0.0861	0.2092
			0.1032		0.3457	0.0011
			0.065		0.1219	0.5212
			0.053		0.0173	0.1349
			0.0279			0.1372
			0.099			0.1
			0.1295			0.077
			0.08			0.077
			0.122			0.1731
			0.1758			0.13
			0.027			0.214
			0.1331			0.5423
			0.0577			0.507
			0.0002			0.148
			0.1287			0.222
			0.063			0.009
			0.034			0.046
			0.024			0.0329
			0.0007			0.18
			0.177			0.0416
			0.0714			0.1406
			0.2036			0.023
			0.0265			0.291
			0.0961			0.008
			0.067			0.112
			0.04			0.221
			0.044			0.1591
			0.05			0.0782
			0.043			0.05
			0.0054			0.059
			0.169			0.064
			0.0705			0.138
			0.034			0.0421
			0.058			0.093
			0.057			0.1731
			0.088			0.0002
			0.0298			0.119
			0.064			0.1053
			0.03			0.019
			0.053			0.03
			0.01			0.109
			0.122			0.205
			0.281			0.0892
			0.04			0.18
						0.237
						0.198
						0.565
						0.143
						0.024
						0.1306
						0.042
						0.155
						0.1012
						0.0277
						0

## Sheet: inout
parameter	11	12	13	14	15	16	17	21	22	23	24	25	26	27	31	32	33	34	35	36	37	41	42	43	44	45	46	47
in-out	0.074	0.042	0.06		0.0925	0.046	0.0423	0.096	0.022	0.0709		0.0539	0.0403	0.061
in-out		0.0254	0.0552	0.118	0.158	0.055	0.0464	0.0295	0.057	0.046	0.072	0.16	0.043	0.1177
in-out	0.0637	0.124	0.0039	0.0114	0.0133	0.0054	0.057	0.003	0.052	0.0264		0.009	0.051
in-out	0.006	0.0269	0.0139		0.004	0.0254	0.0355	0.033	0.0088	0.0696		0.022	0.044
in-out	0.066	0.034	0.08		0.0465	0.021	0.0422	0.107	0.061	0		0.0206	0.101	0.0585
in-out	0.0043			0.092	0.087	0.039		0.0387	0.0541	0.031		0.0853	0.104
in-out	0.037	0.0507		0.103	0.156	0.116	0.005	0.16	0.037		0.16		0.008
in-out	0.15	0.0789			0.001	0.161	0.032	0.115	0.181	0.032		0.0079	0.166	0.0102
in-out	0.073	0.098	0.124	0.196	0.021	0.0203		0.159	0.187	0.116	0.235	0.006	0.0656	0.0605
in-out	0.0612	0.0027	0.007		0.038	0.069	0.1103	0.088	0.146	0.022			0.159	0.0207
in-out	0.17	0.192	0.029		0.0301	0.108	0.092	0.012	0.085			0.009	0.212	0.088
in-out		0.1094	0.109	0.131	0.129	0.043	0.154	0.0307	0.0512	0.0401	0.09	0.121	0.075	0.029
in-out	0.1	0.218			0.036	0.055	0.0903	0.05	0.042	0.013		0.133	0.031	0.056
in-out	0.115	0.1	0.118	0.081	0.057	0.071	0.0671	0.028	0.178	0.031	0.102	0.053	0.238	0.007
in-out	0.1956	0.02	0.017		0.107	0.0018	0.0107	0.2293	0.006	0.175		0.16	0.154	0.032
in-out	0.268	0.1107	0.0839	0.17	0.103	0.184	0.002	0.092	0.016	0.07	0.158	0.181	0.187	0.024
in-out	0.041	0.014	0.061	0.138	0.101	0.199	0.0236	0.0635	0.056	0.104	0.136	0.241	0.226	0.046
in-out	0.072	0.0608	0.117		0.0507		0.106	0.154	0.0411	0.015		0.0161	0.186	0.084
in-out	0.244	0.183	0.225		0.12	0.086	0.001	0.072	0.022		0.097	0.417	0.131	0.162
in-out	0	0.0613	0.0871	0.104	0.116	0.048	0.0871	0.0202	0	0	0.037	0.0516	0.0463	0.1006	0.053	0.026	0.019	0.005		0.0094	0.164	0.055	0.043	0.0194	0.0022	0.0043	0.144	0.0427
in-out	0.067	0.067	0.043		0	0.036	0.038	0.113	0.027	0.0762		0.046	0.0435	0.056	0.1118	0.016			0.0853	0.004	0.1995	0.102	0.0255				0.079	0.0758
in-out	0.07	0.01	0.0093	0.041	0.087	0.032	0.0115	0.0254	0.0083	0.0331	0.073	0.059	0.038	0.0409	0.149	0.05	0.006	0.11	0.02	0.1149	0.079	0.051	0.015	0.039	0.154	0.048	0.071	0.0167
in-out	0.0058	0.001	0.1242		0.0688	0.041	0.0325	0.0375	0.025	0.026		0.0698	0.06	0.051	0.012		0.1243		0.1331	0.001	0.253		0.016			0.1117	0.0566	0.268
in-out	0.012	0.0335			0.0538	0.0184	0.0617	0.084	0.0349	0.061		0.084	0.035	0.0183	0.004	0.0472	0.01		0.2242	0.026	0.18	0.029	0.0163	0.0311		0.1102	0.0634	0.0803
in-out	0.007	0.0242	0.0144	0.078	0.258	0.095	0.032	0.015	0.0214	0.002	0.106	0.177	0.101	0.0088	0.1533	0.0051	0.0169	0.0199	0.113	0.011	0.0158		0.0357	0.0609	0.0092	0.22	0.063	0.13
in-out	0.0249	0.0395	0.0382		0.1176	0.171	0	0.0063	0.0059	0.0707		0.1041	0.018	0.0519	0.0146	0.065			0.0869	0.0155	0.0865	0.0362	0.0468	0.005		0.1637	0.0365	0.0715
in-out	0.032	0.0181	0.027		0.0825	0.025	0.0066	0.084	0.005	0.19		0.174	0.013	0.1075	0.1222	0.079	0.075		0.0128	0.131	0.209	0.1104	0.1085	0.1064	0.103	0.0031	0.093	0.139
in-out	0.009	0.0389	0.022		0.0444	0.165	0.139	0.072	0.044	0.11	0.15	0.347	0.19			0.011	0.146		0.0645	0.026	0.151	0.425	0.1417	0.146		0.066	0.0463	0.099
in-out	0.0345	0.0031	0.0238	0.1174	0.015	0.0948	0.0614	0.0099	0.0499	0.038	0.0956	0.0145	0.029	0.1393	0.02	0.0486	0.126	0.097	0.09	0.006	0.071	0.1067	0.1467	0.0869	0.0566	0.131	0.0976	0.077
in-out	0.0114	0.0683	0.0575		0.202	0.089	0.0868	0.024	0.15	0.061		0.134	0.163	0.032	0.014	0.037	0.0227		0.0113	0.0004	0.002	0.009	0.01	0.0475			0.0371	0.174
in-out	0.092	0.068	0.061		0.0926	0.036	0.004	0.097	0.0605			0.0662	0.152	0.014		0.112	0.007		0.1205	0.0113	0.182	0.038	0.128	0.07		0.112	0.166	0.122
in-out	0.028	0.1153		0.118	0.185	0.096	0.0138	0.034	0.093		0.115	0.212	0.057	0.0652		0.113			0.1114	0.152	0.241	0.052	0.165	0.255		0.0251	0.162	0.263
	U							Incisor		canine	premolar		molar		L
mean	0.0654736		0.0592717	0.10038		0.0704558		0.0664357		0.0616419	0.0955672		0.0783227		0.06905		0.0676238	0.0820312		0.0964769
sd	0.0587018		0.0495157	0.0740995		0.0567472		0.062357		0.0537744	0.0711848		0.0638244		0.072004		0.0642456	0.0613077		0.0752517
n	125		53	90		120		171		74	122		172		46		21	32		52
sem	0.00525045		0.00680151	0.00781077		0.00518029		0.00476856		0.00625115	0.00644477		0.00486656		0.0106164		0.0140195	0.0108378		0.0104355
t value	82.7599		64.7986	51.1627		82.919		90.9215		70.1244	62.7536		86.6479		40.5928		30.841	38.5659		38.6682
df	124		52	89		119		170		73	121		171		45		20	31		51
p-value	1.13897e-110		1.0449e-51	4.3345e-68		1.98474e-107		2.25345e-146		5.0131e-69	1.83709e-94		1.64794e-143		2.14421e-37		1.22024e-18	4.57996e-28		9.3016e-40
lower	0.055188		0.0459475	0.0850787		0.0603076		0.0570941		0.0493959	0.0829419		0.0687891		0.0482525		0.0401595	0.0608001		0.0760337
upper	0.0757592		0.0725958	0.115681		0.080604		0.0757773		0.0738879	0.108193		0.0878563		0.0898475		0.0950881	0.103262		0.11692
number w value>=0.5	0		0	0		0		0		0	0		0		0		0	0		0
number w value<0.5	125		53	90		120		171		74	122		172		46		21	32		52
								total
								mean	0.0761646
								sd	0.0648183
								n	539
								sem	0.00279192
								t value	151.808
								df	538
								p-value	0
								lower	0.0706952
								upper	0.0816339
			184	88	144	195
			Incisor	Canine	Premolar	Molar
			0.04	0.0138	0.0231	0.0174
			0.061	0.0297	0.0505	0.116
			0.01	0.2101	0.033	0.084
			0.0842	0.0685	0.0835	0.0691
			0.043	0.0327	0.0798	0.0467
			0.142	0.1031	0.1406	0.097
			0.0555	0.1073	0.0488	0.119
			0.1171	0.055	0.2305	0.086
			0.01	0.0461	0.074	0.082
			0.0494	0.0284	0.018	0.05
			0.0185	0.1013	0.0963	0.052
			0.0004	0.1428	0.0768	0.0081
			0.0466	0.1233	0.144	0.161
			0.0526	0.029	0.181	0.082
			0.078	0.012	0.0449	0.0956
			0.106	0.034	0.167	0.087
			0.061	0.1155	0.205	0.203
			0.0184	0.072	0.193	0
			0.0589	0.079	0.081	0.045
			0.179	0.019	0.176	0.06
			0.068	0.062	0.0096	0.024
			0.094	0.2	0.0382	0.13
			0.0931	0.0037	0.177	0.0861
			0.045	0.0551	0.0144	0.023
			0.1829	0.034	0.109	0.037
			0.0465	0.028	0.0931	0.105
			0.0079	0.0187	0.055	0.043
			0.003	0.0894	0.377	0.0727
			0.0477	0.003	0.0007	0.0332
			0.0113	0.1338	0.0763	0.0925
			0.059	0.1504	0.184	0.0106
			0.0026	0.0915	0.133	0.0042
			0.1381	0.0529	0.012	0.006
			0.053	0.0238	0.015	0.1754
			0.02	0.1965	0.188	0.057
			0.0164	0.0079	0.023	0.0307
			0.045	0.0611	0.053	0.0639
			0.0847	0.0596	0.1171	0.045
			0.0225	0.0787	0.2307	0.0149
			0.024	0.146	0.0677	0.031
			0.135	0.0736	0.1369	0.0609
			0.089	0.205	0.02	0.246
			0.0531	0.03	0.1358	0.043
			0.212	0.043	0.1201	0.135
			0.046	0.0465	0.1251	0.061
			0.08	0.082	0.0402	0.0066
			0.1115	0.0514	0.063	0.0329
			0.0483	0.1304	0.081	0.021
			0.1086	0	0.017	0.1119
			0.0036	0.035	0.162	0.082
			0.057	0.075	0.0349	0.125
			0.1286	0.076	0.19	0.075
			0.0585	0.0305	0.048	0.032
			0.05	0.0388	0.196	0.041
			0.103	0.016	0.1394	0.029
			0.06	0.0379	0.039	0.0117
			0.0635	0.007	0.043	0.031
			0.0198	0.081	0.1344	0.0811
			0.033	0.016	0.165	0.187
			0.0177	0.0335	0.0085	0.0509
			0.072	0.001	0.037	0.213
			0.0189	0.096	0.0653	0.065
			0.045	0.098	0.124	0.077
			0.03	0.101	0.186	0.045
			0.105	0.0262	0.1022	0.16
			0.032	0.048	0.0746	0.22
			0.0209	0.105	0.094	0.0066
			0.0384	0.0789	0.079	0.168
			0.042	0.1641	0.079	0.081
			0.0959	0.1005	0.1062	0.051
			0.053	0.055	0.0629	0.028
			0.079	0.032	0.09	0.019
			0.0019	0.1105	0.0158	0.007
			0.0702	0.001	0.171	0.02
			1.411	0.008	0.1515	0.052
			0.032	0.031	0.0434	0.319
			0.073	0.048	0.08	0.058
			0.0097	0.07	0.028	0.0299
			0.0532	0.003	0.0075	0.1503
			0.0571	0.045	0.0797	0.02
			0.0415	0.077	0.2489	0.065
			0.0701	0.001	0.002	0.0161
			0.038	0.05	0.0033	0.038
			0.003	0.082	0.0399	0.1469
			0.025	0.0074	0.0139	0.139
			0.045	0.0381	0.021	0.0043
			0.0569	0.1446	0.088	0.0449
			0.0063	0.125	0.421	0.1085
			0.01		0.355	0.214
			0.089		0.151	0.0552
			0.042		0.0514	0.179
			0.003		0.155	0.003
			0.0074		0.003	0.1131
			0.0455		0.077	0
			0.095		0.171	0.0069
			0.1438		0.0163	0.0241
			0.0784		0.198	0.0615
			0.084		0.139	0.085
			0.019		0.234	0.1637
			0.06		0.1475	0.043
			0.152		0.187	0.133
			0.08		0.0023	0.087
			0.013		0.192	0.091
			0.134		0.034	0.0111
			0.047		0.1408	0.0392
			0.094		0.067	0.065
			0.4851		0.07	0.157
			0.072		0.028	0.0337
			0.054		0.055	0.295
			0.088		0.176	0.099
			0.0013		0.1266	0.239
			0.116		0.0361	0.0159
			0.129		0.1522	0.021
			0.044		0.041	0.069
			0.0333		0.1272	0.173
			0.023		0.032	0.09
			0.016		0.0326	0.0181
			0.063		0.0939	0.112
			0.041		0.007	0.285
			0.0132		0.1064	0.146
			0.101		0.0997	0.058
			0.0247		0.1626	0.031
			0.176		0.0635	0.084
			0.042		0.156	0.0403
			0.006		0.1386	0.059
			0.035		0.352	0.203
			0.097		0.347	0.118
			0.013		0.056	0.03
			0.016		0.2463	0.115
			0.094		0.1323	0.261
			0.028		0.0278	0.0944
			0.053		0.016	0.074
			0.01		0.161	0.043
			0.16		0.244	0.428
			0.003		0.1525	0.007
			0.004		0.292	0.126
			0.0522		0.0831	0.0058
			0.085		0.044	0.274
			0.0757		0.044	0.11
			0.08		0.126	0.086
			0.055		0.0557	0.002
			0.128		0.1599	0.149
			0.151		0.0147	0.268
			0.072		0.129	0.145
			0.039			0.064
			0.107			0.057
			0.047			0.043
			0.091			0.135
			0.129			0.0446
			0.125			0.09
			0.017			0.073
			0.192			0.053
			0.011			0.095
			0.133			0.08
			0.13			0.099
			0.0009			0.065
			0.013			0.0041
			0.08			0.118
			0.198			0.203
			0.1346			0.066
			0.013			0.0174
			0.0134			0.095
			0.033			0.089
			0.054			0.099
			0.086			0.0247
			0.056			0.118
			0.206			0.121
			0.012			0.0334
			0.109			0.028
			0.044			0.126
			0.031			0.122
			0.064			0.135
			0.0367			0.198
			0.128			0.095
			0.105			0.298
			0.169			0.027
			0.014			0.208
			0.151			0.0595
			0.076			0.175
			0.0557			0.374
			0.045			0.053
			0.068			0.111
			0.0338			0.203
			0.0045			0.18
						0.216
						0.313
						0.356
						0.0349
						0.043
						0.002
						0.183
						0.27
						0.27
						0.079
						0.05

## Sheet: mesialdistal
parameter	11	12	13	14	15	16	17	21	22	23	24	25	26	27	31	32	33	34	35	36	37	41	42	43	44	45	46	47
mesial-distal	0.0503	0.0633	0.041		0.027	0.013	0.079	0.017	0.009	0.013		0.007	0.0952	0.2256
mesial-distal		0.0566	0.058	0.035	0.032	0.069	0.026	0.039	0.043	0.1553	0.001	0.078	0.002	0.064
mesial-distal	0.088	0.071	0.0824	0.1939	0.047	0.0576	0.0354	0.1181	0.056	0.0808		0.026	0.047
mesial-distal	0.031	0.0735	0.0421		0.07	0.055	0.039	0.073	0.02	0.085		0.026	0.025
mesial-distal	0.0362	0.0041	0.014		0.02	0.1794	0.0747	0.03	0.039	0.0251		0.015	0.077	0.029
mesial-distal	0.057			0.0309	0.0024	0.02		0.049	0.037	0.199		0.2045	0.032
mesial-distal	0.0846	0.014		0.007	0.1036	0.015	0.1356	0.143	0.167		0.072		0.0331
mesial-distal	0.0308	0.041			0.018	0.0485	0.0222	0.0047	0.069	0.142		0.169	0.047	0.0057
mesial-distal	0.016	0.0163	0.069	0.108	0.0107	0.085		0.1495	0.0264	0.0495	0.197	0.038	0.0031	0.1162
mesial-distal	0.041	0.0579	0.136		0.0126	0.0004	0.0028	0.048	0.0571	0.0454			0.048	0.005
mesial-distal	0.199	0.0349	0.063		0.2558	0.0268	0.098	0.0885	0.074			0.0241	0.006	0.01
mesial-distal		0.124	0	0.055	0.0565	0.027	0.171	0.014	0.0458	0.093	0.012	0.159	0.05	0.083
mesial-distal	0.0297	0.054			0.026	0.055	0.0342	0.0905	0.0041	0.0242		0.075	0.071	0.0314
mesial-distal	0.057	0.1189	0.0981	0.052	0.023	0.1474	0.0611	0.011	0.067	0.028	0.073	0.118	0.015	0.0126
mesial-distal	0.0472	0.1634	0.019		0.0247	0.011	0.0316	0.2131	0.0437	0.02		0.111	0.074	0.086
mesial-distal	0.0098	0.062	0.033	0.0352	0.1248	0.0793	0.0591	0.0087	0.032	0.076	0.087	0.079	0.083	0.0166
mesial-distal	0.0231	0.0434	0.0619	0.1242	0.058	0.0469	0.044	0.034	0.0879	0.066	0.045	0.106	0.064	0.015
mesial-distal	0.004	0.043	0.0076		0.0964		0.0542	0.036	0.025	0.059		0.106	0.0172	0.06
mesial-distal	0.061	0.1988	0.0233		0.0144	0.136	0.0309	0.084	0.0209		0.025	0.124	0.043	0.0053
mesial-distal	0.007	0.015	0.0743	0.02	0.021	0.0042	0.001	0.076	0.035	0.031	0.009	0.098	0.061	0.048	0.0168	0.0224	0.0372	0.0341		0.0121	0.048	0.058	0.0092	0.074	0.0245	0.028	0.039	0.051
mesial-distal	0.0304	0.0526	0.0107		0.084	0.031	0.103	0.0137	0.061	0.067		0.038	0.03	0.058	0.012	0.0024			0.1297	0.001	0.0809	0.0256	0.0018				0.0203	0.0088
mesial-distal	0.042	0.0381	0.0976	0.043	0.1626	0.012	0.004	0.007	0.057	0.0239	0.0436	0.012	0.0316	0.0656	0.0644	0.0836	0.071	0.021	0.0595	0.0026	0.059	0.119	0.027	0.0339	0.0046	0.0217	0.064	0.079
mesial-distal	0.0582	0.0283	0.0425		0.014	0.0379	0.0093	0.0294	0.0177	0.0849		0.0933	0.045	0.0014	0.041		0.089		0.055	0.023	0.0505		0.033			0.061	0.041	0.038
mesial-distal	0.064	0.028			0.1649	0.0587	0.041	0.015	0.008	0.0061		0.005	0.0499	0.02	0.074	0.004	0.13		0.005	0.003	0.0197	0.011	0.0153	0.0145		0.0499	0.0095	0.098
mesial-distal	0.0049	0.037	0.09	0.0499	0.0777	0.014	0.1556	0.0255	0.009	0.073	0.012	0.059	0.066	0.114	0.007	0.059	0.026	0.0849	0.0323	0.078	0.0245		0.0373	0.137	0.1363	0.0371	0.0294	0.0156
mesial-distal	0.012	0.001	0.0327		0.0035	0	0.018	0.01	0.0165	0.027		0.0388	0.025	0.0109	0.059	0.0096			0.0108	0.045	0.033	0.129	0.025	0.015		0.0747	0.04	0.04
mesial-distal	0.027	0.034	0.089		0.053	0.083	0.0213	0.039	0.036	0.0631		0.04	0.093	0	0.0506	0.011	0.002		0.0481	0.01	0.0269	0.0764	0.0948	0.1159	0.0947	0.0811	0.058	0.13
mesial-distal	0.0655	0.049	0.0078		0.076	0.009	0.01	0.027	0.052	0.0076	0.06	0.0065	0.0279			0.015	0.083		0.048	0.009	0.0529	0.106	0.0386	0.1303		0.0678	0.016	0.0194
mesial-distal	0.057	0.047	0.2272	0.064	0.14	0.05	0.0063	0.033	0.0195	0.0815	0.05	0.047	0.104	0.0155	0.015	0.1396	0.087	0.1443	0.219	0.0547	0.0527	0.0772	0.0372	0.0169	0.0431	0.0444	0.091	0.083
mesial-distal	0.046	0.05	0.034		0.027	0.0597	0.001	0.0258	0.2	0.07		0.043	0.0187	0.0149	0.0573	0.1006	0.033		0.049	0.0987	0.019	0.047	0.019	0.0754			0.0381	0.102
mesial-distal	0.045	0.054	0.0238		0.002	0.0362	0.005	0.0439	0.049			0.0145	0.031	0.036		0.0042	0.0584		0.1222	0.095	0.0317	0.0639	0.018	0.057		0.0279	0.078	0.077
mesial-distal	0.058	0.161		0.0008	0.0212	0.051	0.0373	0.026	0.0028		0.0858	0.05	0.033	0.0851		0.0425			0.0591	0.009	0.042	0.062	0.033	0.0129		0.0171	0.066	0.069
	U							Incisor		canine	premolar		molar		L
mean	0.0506208		0.0598943	0.0607978		0.0467842		0.0490228		0.0604568	0.0607189		0.0464948		0.0446804		0.0618762	0.0604969		0.0458269
sd	0.0437106		0.0471804	0.0536545		0.0414854		0.0417533		0.0456188	0.0518561		0.0385381		0.0359827		0.04249	0.0472329		0.0310378
n	125		53	90		120		171		74	122		172		46		21	32		52
sem	0.00390959		0.00648073	0.00565568		0.00378708		0.00319295		0.00530308	0.00469483		0.0029385		0.00530536		0.00927208	0.00834968		0.00430416
t value	114.943		67.9099	77.6568		119.674		141.241		82.8845	93.5671		154.332		85.8225		47.2519	52.6371		105.519
df	124		52	89		119		170		73	121		171		45		20	31		51
p-value	3.94675e-128		9.37851e-53	7.35931e-84		3.65697e-126		1.85442e-178		2.91866e-74	5.05275e-115		8.22e-186		7.92268e-52		2.69095e-22	3.42881e-32		1.11792e-61
lower	0.0429619		0.0471986	0.0497183		0.0393653		0.0427678		0.050068	0.0515217		0.0407382		0.0342872		0.0437122	0.0441399		0.0373951
upper	0.0582797		0.0725901	0.0718773		0.0542031		0.0552778		0.0708455	0.069916		0.0522513		0.0550736		0.0800402	0.0768539		0.0542588
number w value>=0.5	0		0	0		0		0		0	0		0		0		0	0		0
number w value<0.5	125		53	90		120		171		74	122		172		46		21	32		52
								total
								mean	0.0524332
								sd	0.0441529
								n	539
								sem	0.0019018
								t value	235.338
								df	538
								p-value	0
								lower	0.0487076
								upper	0.0561588
			184	88	144	195
			Incisor	Canine	Premolar	Molar
			0.008	0.001	0.111	0.0162
			0.0467	0.0674	0.1188	0.1018
			0.0862	0.284	0.0831	0.054
			0.003	0.0411	0.0987	0.0396
			0.024	0.0183	0.165	0.0647
			0.043	0.1277	0.058	0.022
			0.0142	0.047	0.071	0.009
			0.0169	0.123	0.0603	0.0221
			0.015	0.0171	0.1216	0.004
			0.019	0.0281	0.0395	0.0947
			0.037	0.0853	0.0356	0.0839
			0.006	0.038	0.021	0.019
			0.027	0.0095	0.003	0.046
			0.0094	0.0605	0.0374	0.004
			0.107	0.084	0.1167	0.0699
			0.0291	0.094	0.1107	0.0338
			0.094	0.0377	0.0688	0.0454
			0.055	0.059	0.0312	0.0683
			0.0621	0.137	0.062	0.039
			0.0667	0.1542	0.0155	0.0784
			0.019	0.083	0.154	0.073
			0.0125	0.101	0.019	0.0542
			0.091	0.038	0.005	0.018
			0.037	0.008	0.103	0.0797
			0.0763	0.07	0.033	0.0808
			0.0402	0.008	0.073	0.0584
			0.032	0.2716	0.01	0.001
			0.0802	0.0126	0.057	0.053
			0.048	0.018	0.036	0.011
			0.0009	0.0433	0.007	0.0404
			0.051	0.118	0.0182	0.018
			0.0274	0.0708	0.03	0.078
			0.068	0.0224	0.105	0.079
			0.0236	0.035	0.0282	0.152
			0.025	0.05	0.072	0.0807
			0.044	0.024	0.0017	0.0872
			0.0241	0.0165	0.0243	0.014
			0.019	0.064	0.0392	0.0225
			0.081	0.134	0.164	0.051
			0.0753	0.0277	0.097	0.0468
			0.0476	0.0143	0.125	0.053
			0.0881	0.1648	0.07	0.1572
			0.007	0.167	0.0568	0.021
			0.0265	0.009	0.043	0.024
			0.0385	0.3215	0.0517	0.0161
			0.036	0.038	0.052	0.011
			0.124	0.063	0.109	0.0199
			0.021	0.2025	0.177	0.1528
			0.1391	0.0195	0.219	0.1341
			0.0448	0.023	0.0187	0.049
			0.011	0.0843	0.026	0.0064
			0.027	0.0304	0.199	0.084
			0.003	0.007	0.0356	0.041
			0.002	0.0594	0.009	0.06
			0.039	0.114	0.035	0.032
			0.0556	0.0229	0.0077	0.0207
			0.0182	0.0092	0.1332	0.034
			0.0762	0.1152	0.0023	0.078
			0.008	0.009	0.026	0.067
			0.015	0.0766	0.0248	0.077
			0.0162	0.0334	0.029	0.082
			0.0369	0.1692	0.0285	0.048
			0.1252	0.1071	0.042	0.073
			0.0186	0.0249	0.0139	0.0178
			0.0327	0.1125	0.0994	0.004
			0.06	0.0563	0.0322	0.029
			0.047	0.0818	0	0.0516
			0.0108	0.106	0.0639	0.0525
			0.0274	0.1726	0.019	0.005
			0.0147	0.13	0.1128	0.0341
			0.068	0.046	0.0631	0.0039
			0.05	0.087	0.085	0.062
			0.0545	0	0.0182	0.091
			0.038	0.103	0.0093	0.061
			0.7722	0.065	0.023	0.064
			0.0717	0.0312	0.0571	0.0057
			0.058	0.0303	0.1017	0.0075
			0	0.0145	0.0388	0.022
			0.015	0.224	0.1023	0.0112
			0.015	0.141	0.0054	0.013
			0.022	0.052	0.0759	0.1484
			0.11	0.028	0.0771	0.03
			0.016	0.1157	0.099	0.058
			0.013	0.084	0.041	0.115
			0.0395	0.0034	0.0203	0.076
			0.078	0.0401	0.0318	0.1438
			0.013	0.0142	0.0697	0.086
			0.0363	0.073	0.1008	0.112
			0.0433		0.0735	0.0122
			0.008		0.0932	0.047
			0.0329		0.016	0.054
			0.0303		0.0565	0.146
			0.003		0.0036	0.013
			0.0154		0.002	0.003
			0.082		0.2229	0.066
			0.0428		0.072	0.0287
			0.0257		0.012	0.086
			0.0259		0.0768	0.17
			0.06		0.0106	0.154
			0.023		0.0081	0.0423
			0.019		0.0561	0.0608
			0		0.023	0.014
			0.0249		0.0534	0.0198
			0.044		0.0122	0.071
			0.0318		0.0322	0.0038
			0.017		0.0108	0.0444
			0.7666		0.04	0.088
			0.0063		0.0326	0.0028
			0.0455		0.1577	0.155
			0.0689		0.156	0.1028
			0.007		0.188	0.0586
			0.023		0.096	0.108
			0.0475		0.0141	0.009
			0.0551		0.0422	0.0674
			0.0918		0.1388	0.1459
			0.086		0.0904	0.0507
			0.114		0.054	0.0354
			0.262		0.1575	0.1406
			0.138		0.1502	0.1465
			0.0777		0.071	0.087
			0.0266		0.023	0.002
			0.0548		0.026	0.0608
			0.059		0.008	0.059
			0.0484		0.118	0.134
			0.0304		0.041	0.05
			0.0668		0.059	0.07
			0.003		0.055	0.022
			0.0264		0.086	0.01
			0.0264		0.1218	0.0977
			0.062		0.015	0.0249
			0.002		0.0287	0.03
			0.0552		0.0724	0.004
			0.043		0.016	0.0595
			0.0145		0.0713	0.029
			0.0434		0.019	0.0408
			0.0181		0.017	0.0065
			0.006		0.077	0.039
			0.025		0.03	0
			0.041		0.1355	0.0532
			0.01		0.039	0.038
			0.011		0.09	0.009
			0.072		0.0292	0.0121
			0.1284		0.0123	0.0658
			0.0168		0.0206	0.025
			0.032			0.0665
			0.0905			0.023
			0.038			0.132
			0.1356			0.1
			0.007			0.066
			0.1076			0.082
			0.006			0.002
			0.0075			0.018
			0.084			0.042
			0.0993			0.03
			0.0044			0.05
			0.0602			0.076
			0.0662			0.046
			0.1			0.1775
			0.071			0.135
			0.001			0.094
			0.0224			0.086
			0.094			0.099
			0.0921			0.17
			0.0131			0.025
			0.058			0.104
			0.028			0.05
			0.0074			0.0292
			0.007			0.01
			0.0119			0.0097
			0.022			0.0455
			0.018			0.064
			0.0567			0.002
			0			0.0443
			0.114			0.02
			0.018			0.0714
			0.058			0.017
			0.0093			0.0033
			0.052			0.111
			0.028			0.0218
			0.071			0.007
			0			0.047
			0.036			0.26
			0.2766			0.0337
			0.054			0.092
						0.021
						0.0064
						0.004
						0.466
						0
						0.0083
						0.0867
						0.022
						0.045
						0.0394
						0.053

## Sheet: rotation
parameter	11	12	13	14	15	16	17	21	22	23	24	25	26	27	31	32	33	34	35	36	37	41	42	43	44	45	46	47
rotation	1.02375	0.769144	2.12825		0.285605	1.11954	0.996323	0.59333	0.13342	0.106485		1.69676	1.72905	1.48503
rotation		0.33092	0.314939	0.323286	0.608302	0.0444047	1.06216	0.229029	0.158842	0.26506	1.09514	0.067249	0.851549	2.59708
rotation	0.360081	3.24725	0.0972666	4.65096	0.301743	0.25301	0.975696	1.78224	0.423157	0.626434		0.0129834	0.0723361
rotation	1.08484	0.838983	0.0911295		0.159555	0.76891	0.243269	0.130286	0.660672	0.332646		0.0381479	1.18007
rotation	0.0229655	0.1939	0.582445		0.0972473	0.232375	1.30224	0.548013	0.258373	1.10575		1.84462	0.761988	0.609074
rotation	1.25381			0.840913	0.285806	0.250715		1.20951	0.0466335	0.0187103		3.31705	2.36342
rotation	1.23372	0.202745		0.39641	2.47823	0.327305	0.353745	0.419047	0.467106		0.723086		3.04719
rotation	2.00774	1.7322			0.490639	2.14322	0.168795	0.570783	0.661923	0.763944		0.0755254	2.18562	0.320612
rotation	3.47918	0.426087	1.22809	0.393947	0.932374	0.994009		0.449163	0.177378	3.04379	1.31638	1.96024	1.10153	2.47004
rotation	0.579176	0.28929	0.162176		1.77715	0.355716	0.922358	0.422545	1.47984	2.6812			0.0241285	0.448362
rotation	1.87334	0.348213	0.347591		2.29903	0.927505	1.91335	0.338613	2.85544			1.34078	1.43341	0.391694
rotation		0.979716	1.31003	1.28914	0.886331	0.705659	1.6557	0.339321	0.558117	0.760018	0.441902	0.727119	0.25474	0.017585
rotation	1.57352	4.02186			1.28455	0.411033	0.213694	0.929856	0.739359	0.350528		0.550119	0.127822	1.51635
rotation	0.683947	0.0265275	0.221191	1.60415	0.368337	1.25841	1.14771	1.33698	1.83893	1.51331	1.65051	1.74503	0.505859	0.598081
rotation	0.867676	1.92546	0.0273301		0.614541	0.422912	0.647242	0.557318	1.49576	0.46578		0.67904	1.0452	0.953437
rotation	0.112055	0.558603	0.345593	1.18339	0.273508	0.849335	0.00685758	0.729566	0.453637	0.233475	0.646843	0.137103	0.554725	0.512105
rotation	0.292838	0.236173	0.510662	1.2979	0.027323	0.561216	0.0807514	0.870656	0.612071	0.1547	0.550113	0.203982	2.00257	0.944178
rotation	0.193799	1.21142	1.40561		0.47191		0.563711	0.121878	0.257912	0.720409		1.01048	1.07687	2.85032
rotation	0.104956	0.667517	0.293814		0.850812	0.595798	0.627316	1.31264	0.0706349		1.21164	0.290095	1.42573	2.93585
rotation	0.047385	0.623875	0.292126	0.0182716	1.21456	0.331511	0.123193	1.4614	0.135894	0.383423	0.601013	0.753402	0.81988	0.0645012	1.68517	0.534358	0.912878	0.219713		1.28441	0.625918	1.19029	3.12622	0.1905	0.138024	0.568921	0.104491	0.245061
rotation	0.0115051	0.143619	1.1255		0.641188	1.09996	0.472584	0.32052	1.04668	0.17626		1.71952	0.625759	2.28865	0.361891	0.693446			0.60343	0.0132009	0.0962979	0.987863	1.5463				0.114088	0.151238
rotation	0.224093	2.21446	0.319888	0.149099	2.83876	0.975468	0.518862	1.78959	0.225548	0.997658	0.659075	0.124687	0.385945	0.354802	0.763998	2.08133	0.539032	0.291501	1.13998	0.873471	0.337504	2.32107	0.395452	0.900608	1.40291	0.197702	0.638618	0.248891
rotation	0.930221	1.15004	0.681575		0.0106342	0.680595	0.21765	0.780528	0.155468	1.3048		1.58591	0.581854	1.92143	0.329741		1.95889		1.7665	0.0279598	0.0994671		0.634836			1.28289	0.856868	0.405574
rotation	0.42704	1.20977			1.42293	0.810549	1.68826	1.08152	0.358702	1.38708		0.634878	1.23002	1.72726	0.601028	0.692318	1.43891		1.82965	0.393371	0.0129375	0.108796	0.210477	0.131141		0.863516	0.00646915	0.121669
rotation	0.373016	0.600793	0.0398802	0.284608	0.538935	0.125805	0.432084	0.480055	0.360301	0.494758	0.216332	0.111021	0.974465	0.0224245	1.3629	0.333687	0.788451	1.05287	0.294338	1.0357	0.335142		1.00613	0.659166	0.411945	1.99089	0.126959	0.0209991
rotation	0.285067	1.19602	0.502811		0.0475211	0.619055	0.0487842	0.090777	0.496903	0.25027		0.596932	0.0371536	0.969517	0.850085	1.81525			0.0277609	0.101215	0.260742	0.059042	1.94806	1.68263		0.860909	0.914681	0.0660567
rotation	0.172048	0.827745	0.41275		0.632143	0.307668	1.04931	0.33245	1.42482	2.49896		0.452	1.50889	1.23914	0.0421586	0.499665	0.234547		0.390734	0.283196	0.424449	0.854139	1.30681	0.855826	0.700043	0.639726	0.793082	1.58365
rotation	0.364645	0.0885752	0.0439406		0.86136	1.68381	1.00745	0.31342	0.539405	0.674266	0.856943	0.296651	3.02495			0.339731	0.957853		0.0929596	0.631946	1.82231	0.446235	3.09687	1.79652		0.101972	0.736478	1.12109
rotation	1.05422	0.585703	2.20328	0.493759	0.391025	0.53668	0.106454	0.53143	0.106142	0.22676	0.254294	0.0873428	1.04062	0.106588	0.592751	0.399368	1.59493	0.261995	0.388244	0.0556744	0.722274	0.29416	1.01115	1.2689	0.390009	0.147991	0.00822203	0.0135177
rotation	0.885053	0.80365	0.973547		1.13835	0.301027	0.858086	0.993234	1.24337	1.01638		0.808781	0.505619	1.22126	0.890397	0.021427	0.0799423		1.02609	0.566696	0.361877	1.22005	0.876403	0.627025			0.214558	0.717306
rotation	2.05579	1.56089	0.127496		1.56185	1.10602	0.0798843	0.0160171	1.27947			2.37674	2.09635	0.0661756		1.02388	1.03111		0.381202	0.0902245	0.387129	0.913737	1.39665	0.174078		0.328804	0.2339	0.0994109
rotation	0.19856	0.512332		1.39316	0.772084	0.375045	0.761824	0.448605	2.64815		0.588472	0.574285	2.65035	1.66017		0.301964			1.4414	0.16449	0.112326	0.644342	0.709685	2.34544		0.458107	0.29604	0.0382778
	U							Incisor		canine	premolar		molar		L
mean	0.785599		0.723429	0.861262		0.907808		0.822931		0.790677	0.813166		0.755431		0.924376		0.960399	0.677898		0.403791
sd	0.73668		0.718126	0.797249		0.7433		0.734459		0.703763	0.742969		0.700855		0.726652		0.651704	0.551528		0.420823
n	125		53	90		120		171		74	122		172		46		21	32		52
sem	0.0658906		0.0986422	0.0840374		0.0678537		0.0561655		0.0818108	0.0672652		0.0534397		0.107139		0.142213	0.0974974		0.0583576
t value	18.4306		12.9414	13.5504		16.0963		20.9572		14.7819	17.6441		23.2892		10.0395		7.31014	13.5604		27.3522
df	124		52	89		119		170		73	121		171		45		20	31		51
p-value	1.27628e-37		3.44239e-18	1.1874e-23		5.8993e-32		2.74486e-49		6.02689e-24	1.48329e-35		3.19355e-55		2.29765e-13		2.28013e-07	7.08442e-15		1.92698e-32
lower	0.65652		0.530189	0.696632		0.774883		0.712903		0.63041	0.681394		0.650743		0.714491		0.681803	0.4869		0.289468
upper	0.914679		0.916669	1.02589		1.04073		0.932959		0.950945	0.944939		0.860119		1.13426		1.239	0.868895		0.518113
number w value>=0.5	8		5	6		13		3		3	2		12		4		1	0		0
number w value<0.5	117		48	84		107		168		71	120		160		42		20	32		52
								total
								mean	0.794753
								sd	0.720246
								n	539
								sem	0.0310232
								t value	38.8499
								df	538
								p-value	1.4899e-158
								lower	0.733978
								upper	0.855527
			184	88	144	195
			Incisor	Canine	Premolar	Molar
			0.14445	0.315801	1.62601	0.396681
			3.30741	1.65896	2.20231	0.521827
			0.257862	1.95377	4.33035	3.15462
			0.189122	0.0551259	2.12576	0.406509
			5.33846	0.891853	0.702834	0.699696
			5.24986	0.0150617	0.156392	1.80376
			1.57652	0.957622	0.439266	1.20638
			0.45164	0.741152	2.38695	2.30453
			0.238764	1.45086	1.6085	0.334463
			0.970548	0.382856	2.5989	0.841005
			0.40443	1.07862	1.41833	0.51478
			0.88069	1.04501	0.519158	0.176355
			0.0883566	0.602497	0.64958	3.88993
			1.5402	2.35287	0.599741	0.452771
			0.476439	0.287528	3.13436	0.206696
			1.65123	3.05806	1.365	0.196584
			3.43635	1.77271	1.28992	0.528243
			1.0488	0.395892	0.919008	1.27342
			0.217978	6.23852	0.0127087	0.208311
			1.22802	1.85736	2.28499	4.0535
			2.42155	0.670842	0.628101	0.201812
			2.20381	1.85807	0.679243	1.29597
			1.25569	0.335019	3.25449	0.490239
			0.605859	0.484402	0.469811	0.0212054
			0.368306	0.503797	0.525975	3.02444
			0.815534	0.571373	1.26087	0.0760605
			0.471714	3.94507	1.63845	0.31067
			0.543531	0.609854	6.49742	0.766753
			0.0110266	2.35043	0.183104	0.103582
			1.06279	1.30307	0.866883	1.27781
			0.200668	0.320139	1.39353	0.522985
			0.600515	1.21462	0.399547	0.033458
			0.176933	0.364234	0.662695	2.27676
			1.01626	2.33474	1.28554	0.130127
			0.781781	1.53895	2.41659	0.597242
			1.34732	0.966261	0.233722	0.410048
			0.458179	1.11935	0.408041	0.0904513
			1.43858	3.37751	1.47533	0.9248
			0.483633	0.494158	1.55257	1.031
			2.29243	0.641522	0.295034	1.15052
			0.321436	0.92619	0.137495	0.0998447
			0.705738	3.91757	0.448558	5.33817
			2.3009	1.26934	1.15693	0.754094
			1.69022	2.71936	2.96003	0.521863
			0.618493	4.5675	1.41436	2.9883
			0.0703355	2.33128	1.61236	0.614924
			0.149253	0.905096	0.107681	1.19045
			0.334289	0.696286	0.733569	1.97214
			4.32962	0.903027	2.38855	0.305799
			1.82789	1.7541	1.36365	1.33508
			0.502218	1.07805	0.455845	1.01505
			4.34218	1.5064	1.11418	2.57996
			0.964457	0.324329	3.47836	0.379869
			2.43554	1.06127	0.809212	3.12651
			1.29508	1.42635	0.024665	0.228326
			1.7856	1.81468	0.411218	1.35692
			1.07068	0.0532533	3.95666	0.639522
			0.0103101	0.938036	0.428295	0.604656
			1.48178	1.21684	1.04413	1.49643
			0.412009	0.366335	0.829505	1.19307
			0.947218	2.00622	0.641187	2.72463
			1.30717	0.798288	0.364805	0.80405
			0.796497	3.71844	1.91137	1.32445
			0.277873	4.72686	0.422548	1.57365
			1.77541	0.443895	0.249498	5.98579
			1.02688	1.94634	0.604783	1.07117
			0.418392	1.44056	0.59135	0.423177
			2.15496	1.01444	1.39418	0.375041
			0.4585	4.74344	1.11703	2.35654
			0.180324	0.25006	4.04993	1.09282
			0.8087	1.05186	1.68108	1.05704
			1.03372	2.18336	2.0313	0.202221
			1.5002	0.7448	0.929867	0.669399
			0.626901	0.840975	2.23567	0.609833
			0.470159	1.14494	0.830153	3.2929
			2.20322	3.26034	0.553755	0.119389
			3.48242	0.243883	1.19112	1.97745
			0.406576	0.146479	0.878558	1.01932
			0.580935	1.87269	0.383173	3.18332
			0.687686	0.743885	0.389743	2.79854
			0.487482	1.39765	8.03959	1.54558
			0.578836	1.56421	0.132948	1.83999
			1.1146	0.110841	0.823802	0.0573634
			1.19903	2.00159	2.42697	0.125697
			1.99253	0.605836	1.62315	1.36641
			0.709965	2.42066	0.583551	2.27872
			0.692505	1.8448	1.76546	1.16573
			1.0155	5.87202	3.93738	0.116065
			0.0463831		0.259308	0.356593
			2.73431		4.41479	0.950869
			0.487773		0.0568601	0.00705891
			2.7502		1.39174	1.40606
			0.996228		0.0167212	2.83593
			2.20899		1.18909	1.19283
			3.25442		0.542782	1.64203
			0.941359		1.06648	2.63488
			0.44154		0.822629	2.8889
			1.07245		2.73739	4.05492
			0.578866		1.36542	1.2818
			1.24407		0.563812	0.703219
			1.74543		2.45558	2.43879
			0.168087		0.594766	1.16892
			0.569707		1.78518	1.26364
			1.64285		1.32705	1.03959
			0.0122402		0.378335	0.66822
			0.522244		1.14838	1.13342
			1.63568		1.58592	3.07525
			1.34547		0.962262	0.0386884
			0.0551074		4.30915	0.301201
			0.0598927		2.73561	1.01103
			1.045		2.73403	0.212649
			1.89413		0.164955	0.511213
			0.061122		1.80512	0.366806
			1.77107		1.77109	0.526101
			0.0834013		1.62926	1.74372
			1.9986		5.2444	0.840657
			2.96992		0.624805	2.57881
			1.16185		0.264998	0.392804
			1.53674		0.948874	0.415242
			0.503554		3.60952	0.876339
			1.09137		2.86263	1.39955
			0.425143		0.814157	0.469226
			1.67961		5.01958	0.0841603
			0.166752		1.52967	0.336718
			1.7784		0.308092	1.18795
			0.969402		3.77087	1.58207
			1.52089		1.38315	1.31891
			0.419227		2.23422	0.333305
			0.50584		0.34341	0.175303
			1.94714		0.0589001	0.603987
			2.2884		0.245513	1.96098
			0.570613		0.828715	0.0229758
			0.565438		0.818644	0.0974896
			1.1655		0.0501238	1.47259
			0.372093		1.40004	1.2145
			0.571363		0.841417	1.09178
			1.13833		2.6257	2.0917
			0.734207		1.57362	2.42289
			0.176089		1.20596	3.44593
			1.59728		1.555	1.796
			1.66588		3.21946	0.756221
			0.773581		0.295306	0.522431
			6.68477		1.66196	0.629548
			0.16802		0.0202864	1.32872
			1.01371			2.56912
			0.147288			1.42459
			0.45456			0.53116
			0.283116			1.28261
			1.438			0.73769
			0.58778			0.125422
			0.750779			0.408477
			0.573832			2.91885
			0.325297			0.595646
			3.61747			1.64296
			0.0471434			0.0952674
			0.16282			2.61179
			2.12277			0.310432
			1.53561			0.178885
			0.0997307			1.375
			0.298392			1.87939
			0.071313			1.46098
			0.508475			1.54379
			0.969393			1.01714
			0.549304			0.990093
			0.594693			1.15569
			1.34026			1.32623
			0.967302			2.96187
			1.80247			0.100796
			1.36374			0.718194
			1.21368			0.64603
			1.08738			0.847325
			0.386323			0.27122
			0.0236116			1.77292
			0.450382			0.695268
			0.255938			2.41136
			0.0426314			1.48104
			0.960322			0.22684
			2.5001			3.02208
			1.84279			0.912363
			1.42208			2.43816
			1.2141			0.258737
			0.801068			2.93604
			2.56357			2.81111
			0.623842			0.433219
						0.742598
						0.299398
						4.81158
						0.342999
						0.330449
						0.373814
						0.873516
						0.138692
						0.365481
						0.200781
						0.363401

## Sheet: tip
parameter	11	12	13	14	15	16	17	21	22	23	24	25	26	27	31	32	33	34	35	36	37	41	42	43	44	45	46	47
tip	1.47129	1.13458	1.35032		1.07315	0.707002	0.937994	0.453119	0.112365	0.06828		1.93836	1.19749	1.28883
tip		1.58119	2.05308	0.313465	0.703602	0.266678	1.49	1.52764	1.41514	1.83827	1.85026	1.33362	1.59078	2.40721
tip	1.12135	4.01296	2.26603	0.83228	0.290874	0.236681	0.699091	0.0380696	0.0920459	0.218824		0.129627	1.45125
tip	1.7222	3.28028	0.646128		1.43125	2.23364	3.93059	1.64049	1.6216	0.361453		1.00437	0.701484
tip	0.612509	0.386439	0.973404		0.827684	0.878913	1.25652	0.937518	1.69793	2.21277		1.06004	2.04966	0.279092
tip	0.772633			0.353636	1.8273	1.31922		0.321247	0.246222	1.77857		1.79508	0.960475
tip	1.64181	0.482978		0.889727	0.655157	0.156003	0.236141	0.735848	0.0388407		0.992004		1.61566
tip	1.24364	3.41568			2.36944	1.68335	1.50977	2.23058	3.13879	1.23342		2.30866	1.69115	1.80877
tip	0.146297	0.939314	0.50247	1.49582	0.249639	0.483912		0.0551919	3.27704	2.71508	1.25959	4.73123	0.12609	1.74193
tip	4.05223	0.902372	2.85296		0.322139	1.2016	0.635111	0.410278	0.185237	1.32971			0.540555	4.20132
tip	5.97131	1.71194	0.641676		1.03173	0.362255	0.473292	4.65879	5.95558			2.73035	0.877281	0.877735
tip		0.8349	1.44833	1.2012	0.60864	1.10126	1.39199	4.05052	0.48053	0.476281	1.09658	1.1019	1.16122	0.542708
tip	2.7984	2.30868			1.10867	1.71277	2.39986	3.00826	1.03327	0.732663		1.2398	0.226831	2.98539
tip	1.27203	3.36277	0.0757911	3.26155	0.648579	1.85047	0.145509	2.06525	4.74735	3.38306	3.58213	0.314269	0.176309	1.37495
tip	1.64983	7.30367	0.0246277		0.526988	1.34607	2.6609	1.90992	0.323919	0.490291		1.70679	1.01854	1.98266
tip	1.77754	0.660646	0.430398	3.85986	2.43625	0.207684	2.19963	0.016245	1.15357	0.318416	0.344515	0.919473	1.96405	0.128852
tip	2.24438	1.98385	3.87208	3.99882	1.01244	0.24727	2.99945	0.218791	1.47797	1.31837	0.119442	1.49384	2.55011	2.21187
tip	0.829776	1.10504	0.078716		0.409765		1.51618	1.07013	0.695336	1.92597		4.08908	1.72142	2.25557
tip	2.70481	4.25779	0.958743		0.941501	1.2519	1.46033	3.3656	0.169406		5.35469	0.518737	1.89169	1.48605
tip	0.40323	1.8426	0.101518	0.0587935	1.22306	0.0425082	0.617439	0.871179	0.473037	0.45638	0.501562	0.696721	0.217833	1.23127	1.31849	1.74389	0.0192227	0.0847788		0.905396	0.296813	0.577465	2.32818	1.11965	0.375523	1.52353	0.863939	1.6105
tip	0.175514	2.31082	1.87827		2.52735	0.54553	0.0292884	1.74285	0.982782	0.458157		2.70385	0.400672	1.09916	0.66631	2.41293			4.47541	0.0664179	0.670729	1.77898	2.03341				0.625895	0.424724
tip	0.945785	3.92209	2.58664	1.71001	1.63693	0.88789	0.629317	2.08141	1.25724	0.750385	2.90286	0.726775	0.441125	1.30413	1.68911	0.223427	2.81424	0.131684	0.192549	0.437707	1.36889	0.292225	0.392493	1.11778	0.0367112	1.41527	0.696813	1.60995
tip	2.04691	0.940743	1.41804		0.108394	0.340249	2.96981	0.389462	0.504814	0.186831		1.64891	0.130698	0.395929	0.3957		1.38732		0.577975	2.82769	1.11985		1.02828			2.96177	0.812012	0.425987
tip	0.249911	0.147688			2.04776	0.329664	1.48425	0.160447	1.81108	1.90621		3.32966	2.22127	2.51862	1.52746	2.09489	1.14846		0.265613	1.72845	0.124293	0.367085	0.0535913	0.985178		1.40459	0.667758	1.12392
tip	0.806175	1.52164	0.634931	1.32335	1.43061	0.56916	2.25812	0.0768344	0.0310899	0.93056	0.578938	2.58696	2.00279	1.1806	2.10067	2.5083	2.77517	3.30578	0.409076	1.47145	0.436358		0.687026	2.2851	3.5989	0.780781	1.40348	0.108294
tip	1.1616	0.0965989	0.273246		0.860751	1.57121	1.06229	0.798273	0.417682	0.913016		1.16751	0.712035	0.422736	1.65814	3.93022			0.51264	0.263931	0.825792	1.31879	1.4121	1.96377		2.53738	0.440532	1.09108
tip	0.488993	0.301223	0.804467		1.25723	0.581446	1.18628	0.118357	1.20703	1.06772		0.533127	2.14162	1.04105	0.268033	0.401357	0.018086		0.438859	0.709378	2.00077	0.0177848	2.16997	0.438506	1.24801	0.135299	1.61012	2.10355
tip	1.39997	0.279406	0.125117		2.9918	1.07645	2.30197	0.191468	0.272668	2.32047	0.958968	1.20533	3.20208			0.932409	2.92663		2.15912	0.394328	2.82716	4.4055	6.21646	0.731303		1.27069	0.512655	1.40712
tip	0.686943	1.64404	0.125936	0.311264	0.547895	0.819046	0.76771	0.132845	1.59017	0.555812	0.811016	1.18344	0.90692	2.06816	0.360806	1.07665	0.597288	0.71462	1.99714	1.41576	2.37576	0.674886	3.7245	1.66744	1.46918	1.76913	0.145573	0.875944
tip	0.475711	1.92316	0.525278		0.752375	0.293044	1.29451	0.33866	4.96241	0.199393		0.514267	0.134139	1.053	2.34813	1.12009	1.61123		1.59175	1.773	1.11311	0.376586	2.25128	0.536649			0.991436	0.254494
tip	4.36584	2.93759	0.182361		0.878463	1.56307	3.2626	1.08832	2.61042			1.14259	3.34099	2.69803		1.26798	1.55944		1.09655	0.261244	0.526451	5.19385	3.21135	0.674162		0.303839	0.113098	2.18604
tip	0.605734	0.491198		3.83536	1.9037	1.49502	0.685745	1.53926	2.3285		0.631265	0.0217122	1.3926	0.34714		0.381337			3.91368	1.84701	0.688596	1.03638	1.14769	1.80768		0.575501	2.55218	0.840332
	U							Incisor		canine	premolar		molar		L
mean	1.50738		1.07504	1.41051		1.27952		1.5295		1.15083	1.39524		1.20649		1.58961		1.34211	1.35229		1.03796
sd	1.42975		0.935482	1.12532		0.89493		1.41168		0.918889	1.14502		0.85539		1.37499		0.867715	1.21624		0.736917
n	125		53	90		120		171		74	122		172		46		21	32		52
sem	0.127881		0.128498	0.118619		0.0816955		0.107954		0.106819	0.103665		0.0652229		0.202732		0.189351	0.215002		0.102192
t value	3.85221		7.19825	4.9696		8.8191		4.35835		7.94967	5.83375		12.1662		2.02429		3.47445	3.01257		9.41408
df	124		52	89		119		170		73	121		171		45		20	31		51
p-value	9.33358e-05		1.19489e-09	1.61362e-06		5.78214e-15		1.13124e-05		8.75366e-12	2.31218e-08		3.11143e-25		0.0244504		0.00119624	0.0025614		4.84834e-13
lower	1.25686		0.823308	1.17814		1.11948		1.31802		0.94157	1.19216		1.07872		1.19246		0.971171	0.931103		0.837762
upper	1.7579		1.32676	1.64289		1.43956		1.74098		1.36009	1.59832		1.33426		1.98676		1.71305	1.77348		1.23815
number w value>=0.5	31		9	19		25		20		11	14		19		15		4	7		7
number w value<0.5	94		44	71		95		151		63	108		153		31		17	25		45
								total
								mean	1.34405
								sd	1.13773
								n	539
								sem	0.0490054
								t value	13.3853
								df	538
								p-value	8.96673e-36
								lower	1.24804
								upper	1.44005
				184	88	144	195
				Incisor	Canine	Premolar	Molar
				0.0870837	1.86047	0.570118	0.0423148
				9.5699	0.659349	6.15418	0.178425
				0.435525	0.647589	3.17973	0.236844
				1.54885	0.406817	0.406526	0.952139
				8.94505	0.243772	2.48549	2.37997
				5.13217	1.37036	3.08763	0.790175
				1.21649	2.33596	0.63793	1.91219
				1.32913	1.32959	1.03147	1.86216
				0.0217686	0.647584	5.02475	1.71825
				0.395373	0.166239	1.13435	2.34334
				0.901905	1.08453	2.76852	1.61389
				1.00387	0.800963	2.92461	0.362219
				0.0607567	2.0041	8.9635	2.83751
				1.76709	3.31556	0.250397	0.268701
				1.99659	1.42268	2.10897	1.56281
				2.74071	3.13582	4.29173	1.07429
				1.23842	4.77466	0.805681	0.528531
				0.0743577	1.54439	1.21073	1.4285
				1.042	1.78324	0.460267	0.0844462
				0.490215	3.35233	2.0621	1.44566
				1.81104	0.407923	0.318295	2.40497
				2.2752	2.28526	2.79216	0.0496158
				2.94688	0.55486	2.37284	1.09643
				0.0320751	0.415391	0.129737	0.210071
				4.51308	1.09401	0.182603	0.577391
				0.310595	2.56353	0.425143	0.693957
				3.84049	5.00139	1.06772	0.235423
				2.24135	1.49499	5.4181	1.77145
				4.71904	2.73848	0.961582	0.431426
				0.269517	1.11437	0.385207	1.37592
				0.977913	1.91982	8.71395	0.178589
				1.34087	0.398681	2.7195	3.27428
				2.05013	3.13328	2.60887	0.347075
				0.241411	5.57679	0.0228387	1.45525
				0.364591	0.488207	3.54782	1.6752
				0.078179	0.463415	1.96087	0.197748
				0.295438	1.44138	1.00259	0.833686
				1.05467	6.42944	0.931844	1.71939
				1.40097	4.99594	1.1065	3.24238
				0.445052	1.1679	0.433993	0.0349931
				1.35059	1.27165	4.30768	2.47279
				2.37373	11.9421	0.869586	2.36682
				2.48721	4.08572	1.37081	0.0327388
				2.96708	1.59829	0.399828	3.8314
				0.996804	19.7061	2.87306	4.42071
				0.672196	2.96439	0.208302	1.95633
				2.06552	1.57614	0.516119	0.721583
				0.0615958	3.10882	5.39839	0.20667
				9.19967	0.936902	4.55843	0.895992
				0.351723	0.931687	0.142254	1.41791
				3.07462	1.84659	2.09603	0.126023
				3.54441	0.68533	3.58724	3.59707
				0.615476	2.55933	1.05974	1.1776
				0.570234	0.964782	1.71194	3.34246
				1.0418	1.53685	1.13751	1.67329
				2.35833	4.42837	1.816	0.455585
				0.505289	0.527196	2.31963	0.539792
				1.27337	0.628859	0.771067	0.107852
				1.91245	4.03692	2.2398	2.51021
				1.36271	2.19118	0.745164	1.1747
				1.82215	0.585357	2.36297	2.41298
				2.26895	0.771281	0.719827	0.684703
				0.138907	2.97347	0.866522	0.521622
				0.798583	6.77019	4.35389	2.25965
				2.59508	2.62132	0.987946	2.63537
				0.40468	3.19662	1.15937	0.946464
				0.955452	0.535807	1.82021	1.17716
				0.505188	1.30753	2.17397	0.112617
				2.89199	4.71221	1.41642	0.0309292
				3.30919	9.05492	5.03929	0.190307
				0.0852669	1.01778	1.55622	0.852817
				0.784595	3.73174	4.4224	0.968897
				2.05358	0.668024	3.01182	3.27002
				3.33762	1.1953	0.2602	1.61527
				2.30069	2.77286	1.07458	0.793686
				4.07579	3.6315	2.92566	2.72467
				0.818636	1.22194	2.58935	4.33801
				0.206243	1.63305	2.95054	2.92337
				1.82938	0.918813	0.600829	0.277068
				0.173777	3.56751	2.23586	2.73795
				1.12591	3.77134	0.447105	2.27779
				1.49486	1.48863	3.25106	1.10672
				1.07302	0.351791	5.76111	1.95699
				1.10011	4.74687	3.51883	0.986442
				0.211293	1.52876	0.299611	1.24181
				0.693658	4.39023	1.04942	1.15896
				0.32138	1.57326	0.0395474	2.83502
				0.867221	5.12082	3.03809	0.247082
				1.03963		1.94457	1.44188
				6.55147		1.58082	0.702211
				2.48509		1.62588	0.102432
				5.17823		1.0082	0.976238
				1.03217		0.972339	1.38029
				2.64664		5.02825	1.53394
				5.83772		3.30912	0.0781691
				0.0619191		0.425639	1.75719
				0.359279		0.0903333	0.840616
				0.479408		0.576394	6.44425
				1.9736		1.25513	1.64634
				1.97786		0.0425072	0.252746
				3.28734		2.39749	2.79602
				0.579682		4.11095	1.74797
				0.0400434		2.91177	0.492359
				1.04085		1.10103	2.67408
				0.983229		0.807753	0.434776
				1.99723		2.79534	1.48551
				3.44583		0.028574	3.3153
				2.1197		1.1893	0.605073
				2.03526		2.85731	0.0179553
				3.91461		1.86811	1.08784
				1.19367		4.2443	0.737353
				1.22073		4.63612	2.46311
				1.04535		1.06774	1.56175
				1.00656		0.315296	0.963115
				0.352436		2.45385	2.96456
				0.481052		3.19674	1.33307
				0.840712		3.34755	3.02089
				6.17637		1.15764	2.57305
				0.0251987		0.176743	2.72854
				1.57202		1.0718	1.18283
				1.02734		1.64521	0.476062
				0.915767		1.3785	0.0933987
				2.19067		4.33928	0.889382
				0.893158		2.50729	0.506782
				2.4939		3.38572	1.02652
				0.478493		0.236539	0.869561
				0.279659		2.19276	1.08382
				0.123114		1.59487	1.20061
				2.43425		3.51625	0.93588
				0.978285		6.88467	0.441529
				0.939197		0.305553	0.95743
				0.0165806		1.71012	0.113229
				1.05314		1.22166	0.0858552
				1.19213		0.416753	0.209514
				1.56112		3.085	1.68557
				1.29116		1.33581	0.0996231
				0.84715		0.165693	1.47371
				0.0607661		6.09578	1.7618
				1.14391		0.418591	0.154487
				1.36712		1.50214	2.06539
				0.0562478		0.799118	0.420499
				0.147022		1.59344	1.7082
				2.975		0.872708	3.40123
				0.631146		1.08185	1.78218
				2.76175			4.59202
				1.77592			2.404
				2.02893			0.262277
				0.509368			0.557858
				0.825233			0.914926
				1.8772			1.12718
				0.300285			0.712861
				0.179358			1.52088
				3.95317			1.56146
				0.107533			0.449248
				0.12089			2.0211
				0.341354			0.13452
				0.0535148			0.0359019
				2.47274			0.923803
				4.85113			0.261371
				0.577573			2.23153
				1.53717			1.01204
				2.36869			0.138812
				0.299257			0.583037
				1.37933			0.490472
				0.375745			2.3336
				1.06543			0.206363
				0.620442			0.881435
				0.401838			0.219755
				1.7855			0.523053
				0.137944			1.34231
				0.558601			0.75007
				0.197628			0.913332
				0.00747725			0.965785
				0.633982			0.873264
				0.174038			0.108612
				2.58693			1.6199
				0.12474			1.92199
				1.71512			1.18373
				1.09697			2.46689
				1.70334			0.426626
				0.712339			0.766427
				5.89308			1.60621
				7.04872			1.53357
				0.703711			1.18694
							1.01779
							0.936167
							2.21252
							1.57708
							0.79359
							0.735558
							1.83374
							1.29003
							0.894652
							2.0284
							1.14136

## Sheet: torque
parameter	11	12	13	14	15	16	17	21	22	23	24	25	26	27	31	32	33	34	35	36	37	41	42	43	44	45	46	47
torque	0.065098	0.571334	5.33051		2.71975	1.96715	1.31896	1.80793	0.680976	0.216992		0.312371	1.75155	3.04256
torque		1.34593	1.01609	1.13581	3.65304	0.0226435	1.06125	0.579988	3.32927	1.06814	0.5632	5.21549	1.28264	0.291279
torque	4.22964	6.05617	0.650768	4.49639	0.496858	1.97201	1.06745	1.53858	3.2109	5.9436		0.954135	3.54821
torque	1.86298	3.05144	2.72483		2.69741	3.43388	1.22405	0.0749506	0.338911	6.31071		2.58368	1.00298
torque	0.816884	0.57711	2.00609		3.04385	1.29581	0.476492	1.12293	1.63279	1.11713		2.4031	3.69265	1.31426
torque	3.3979			2.51033	0.161524	2.12752		2.50034	1.34681	0.936185		1.45326	0.533338
torque	4.6311	2.81823		1.60611	0.479872	3.77025	2.41728	4.67588	1.70302		0.595458		3.13204
torque	0.762691	0.173162			4.79664	2.32237	0.786796	0.0863931	1.96708	2.73937		1.68207	2.27236	2.28335
torque	1.65809	2.23986	0.971589	0.52843	5.58209	3.68497		2.30809	2.39575	8.17877	3.47374	11.5478	8.9583	3.32382
torque	1.88678	1.67537	0.687149		7.33843	1.41319	11.8444	0.816688	1.08612	4.5169			3.30511	7.47423
torque	0.335123	4.5714	1.90824		0.59994	2.87376	0.37645	3.89722	5.98766			5.53138	7.27384	1.95134
torque		5.22104	0.396661	0.405286	0.583602	9.3082	0.29554	4.94565	2.79722	2.31511	4.50058	1.92555	2.03163	1.39718
torque	2.90898	3.48915			3.29799	2.16609	2.00739	4.63362	3.08584	5.46908		0.0491997	6.4525	0.698992
torque	1.75796	0.469829	1.23751	4.87573	3.1116	9.30164	9.68348	0.849813	2.26186	4.89573	4.40931	7.34703	1.10141	5.98267
torque	8.96837	4.29487	0.693071		3.31181	4.50885	1.21221	3.64726	6.3176	1.56506		0.449859	3.10776	0.130357
torque	2.21253	1.55426	0.786029	3.96941	1.36419	4.18958	4.70557	4.89332	0.115446	1.37943	2.38652	0.693728	6.45674	9.37736
torque	4.78536	1.51013	1.56121	6.16058	0.733522	3.79732	1.57993	1.37845	1.30597	1.06283	1.91484	11.2463	2.05593	5.4077
torque	9.04802	9.45629	0.513887		4.12927		2.20741	2.86824	10.6248	1.03895		4.13864	2.73228	7.6417
torque	1.61367	6.25156	7.64906		0.78176	0.609151	0.0574517	4.44268	1.23752		15.3861	6.33102	2.38123	2.65404
torque	1.2705	1.76101	0.23987	0.488586	1.10727	0.0969854	0.248473	2.50099	5.03304	0.652751	1.96283	0.987956	2.2007	3.84387	0.0153363	1.91813	0.0604528	1.8421		4.16431	0.184324	0.578554	0.850769	0.334387	1.17261	0.789956	0.641057	2.05964
torque	0.903081	1.11761	5.23915		2.30086	1.61184	2.2145	2.02853	2.31417	0.843737		0.717816	1.54032	0.779966	4.45708	0.157531			2.48317	0.223615	9.55972	3.66071	1.99182				2.55086	5.83596
torque	1.92313	3.29104	0.885921	0.790428	2.09627	2.76506	0.509959	1.84438	1.93197	0.356987	0.396842	1.09863	3.29847	0.618051	0.703228	1.43336	0.943513	0.166486	0.466883	1.94069	2.19689	3.91528	0.217414	1.12861	1.53783	0.968012	3.99236	3.7655
torque	3.81869	1.59003	2.5282		1.34778	5.37645	1.82337	1.04888	2.9406	0.0824551		1.16688	1.78615	0.859378	2.13613		3.34077		0.948854	1.02689	0.771027		0.845623			0.05506	1.64546	1.02184
torque	1.20784	2.92478			1.47164	1.38649	2.04306	1.56328	3.42019	1.14485		0.751231	0.8331	1.17239	0.694174	1.10283	0.553381		3.26604	1.61128	2.08001	2.94215	3.97497	0.818906		0.569219	1.89249	2.58602
torque	3.35086	0.605556	1.95004	0.50543	6.42614	2.17344	0.691764	0.202559	0.477116	0.517157	0.894638	4.29527	2.92419	0.12806	2.73225	1.47578	2.54547	1.8646	1.15422	3.78491	1.19255		0.569495	3.31498	3.65934	6.01323	2.36712	3.53675
torque	2.30787	1.02032	0.645232		2.2342	5.44996	0.334736	0.125301	0.804656	2.61442		1.22607	0.741198	0.612982	0.189825	1.00536			1.51938	2.05279	1.69849	0.0943228	1.30003	0.690206		3.12117	0.323482	1.94029
torque	1.16953	5.71116	4.44843		2.32316	1.96625	0.547146	1.017	0.543604	1.21629		2.34241	1.6122	0.776512	1.09431	0.203629	2.74103		0.622264	0.576623	1.51834	0.137941	0.236032	0.133371	2.08226	0.185525	0.131695	3.87809
torque	1.12925	0.254815	1.5666		2.7868	2.4903	2.60523	6.66756	0.0568042	3.61098	1.71179	12.696	4.0766			2.01129	2.86355		2.81281	0.902584	1.88834	4.75299	7.95081	2.81222		0.566813	4.81802	2.40141
torque	1.68376	1.51599	2.68	2.0525	2.48076	3.62725	0.568956	0.858215	0.107431	0.818881	0.470821	0.871231	0.215322	1.39756	0.737315	0.0617817	3.01932	0.780281	2.81688	0.554966	0.139543	0.632258	2.54299	1.79183	3.45536	2.08906	2.98358	0.445785
torque	0.719046	0.532674	0.792289		0.104545	4.04094	0.425355	0.429961	0.291747	2.87082		3.2662	8.34985	0.239933	1.45766	3.23907	1.85611		0.95507	1.01765	1.02922	1.61444	1.32953	0.267585			4.86338	8.02866
torque	2.97529	6.89511	4.6162		4.74969	7.75027	4.45738	5.25802	2.99499			1.78483	1.74305	2.83342		1.51871	2.74336		1.79546	1.88602	1.57281	5.67321	2.52374	0.759418		3.08369	5.6098	3.45024
torque	6.35993	9.97569		2.48308	3.58979	0.106182	0.305497	5.38466	3.51608		0.510348	4.27063	2.76409	1.54216		3.45198			5.60608	2.25582	1.26689	6.19344	9.78424	10.7388		1.85714	2.65542	5.44946
	U							Incisor		canine	premolar		molar		L
mean	2.59311		2.21147	2.80474		2.66363		2.45759		2.17115	2.56339		2.59074		2.08934		2.0694	1.88459		2.42251
sd	2.25193		2.02681	2.82114		2.46439		2.22692		2.09127	2.56235		2.32373		2.13802		2.295	1.4604		1.97302
n	125		53	90		120		171		74	122		172		46		21	32		52
sem	0.201418		0.278404	0.297375		0.224967		0.170297		0.243105	0.231984		0.177183		0.315233		0.50081	0.258165		0.273609
t value	2.94464		0.75958	2.70616		2.94993		2.68701		0.704025	2.42858		3.33406		0.283402		0.138567	0.44704		1.54422
df	124		52	89		119		170		73	121		171		45		20	31		51
p-value	0.00193093		0.225468	0.00407911		0.00191407		0.00396281		0.241829	0.00831455		0.000524707		0.389084		0.445589	0.328977		0.0643588
lower	2.19853		1.66608	2.22219		2.22293		2.12398		1.69491	2.10893		2.24364		1.4718		1.08831	1.37884		1.88651
upper	2.98768		2.75686	3.3873		3.10434		2.7912		2.64739	3.01785		2.93784		2.70688		3.05048	2.39033		2.95851
number w value>=0.5	58		20	46		61		36		22	24		38		17		9	12		25
number w value<0.5	67		33	44		59		135		52	98		134		29		12	20		27
								total
								mean	2.4847
								sd	2.31778
								n	539
								sem	0.099834
								t value	4.85506
								df	538
								p-value	7.89823e-07
								lower	2.28913
								upper	2.68028
			184	88	144	195
			Incisor	Canine	Premolar	Molar
			3.78378	1.90499	8.3954	1.0782
			4.92247	2.22124	2.03751	7.96959
			0.795031	7.65193	2.28062	5.09845
			1.1456	5.33226	7.57651	0.201716
			2.38587	0.549305	0.305215	2.34376
			7.13493	0.554107	1.1993	2.16608
			4.32518	0.0548088	0.665089	3.69544
			1.26845	3.52705	2.54407	3.69178
			1.51645	1.37113	14.8029	0.381208
			0.886476	2.6663	1.40564	2.71788
			0.473615	0.94639	3.25542	0.99492
			0.00646393	0.95423	3.52931	0.628674
			1.94584	0.0966825	2.94377	6.32632
			1.71238	0.879841	10.369	2.68135
			1.06624	2.47611	1.22796	5.10896
			3.55725	5.25451	1.27805	6.15376
			0.524194	1.43958	9.37359	4.31511
			1.86743	0.308853	5.07968	1.8938
			0.288012	1.25204	2.51519	1.08553
			4.41805	1.75611	7.02055	13.237
			2.52055	9.58204	0.742185	0.350287
			5.74699	2.29878	1.7444	1.39673
			0.963255	2.30166	0.230612	2.56484
			0.38929	2.47807	0.279693	4.40977
			4.41144	2.42814	0.122144	10.5267
			0.244779	1.52254	1.85292	0.904863
			2.2793	4.10701	1.79797	1.63833
			2.18469	3.88504	8.09136	6.89352
			5.07672	1.42091	6.07517	5.74731
			0.181058	1.57079	0.598652	6.2438
			4.1701	1.01051	2.26147	1.26325
			1.95366	0.137439	1.47661	2.81168
			1.55286	2.39691	0.324786	0.231819
			0.0699359	0.0252952	4.99766	2.8456
			0.176602	3.48847	4.95951	3.84698
			2.18291	2.58586	2.98817	1.82902
			0.228894	0.121196	0.488298	0.223678
			0.715881	1.57262	5.13253	0.894653
			0.120884	1.79022	3.40602	5.24659
			1.49437	1.43129	2.48909	2.83133
			4.73294	4.03097	3.49569	1.99585
			5.73872	11.6919	1.25868	12.0516
			0.238948	4.40559	0.479685	1.52086
			1.62912	3.57353	3.30213	0.453325
			2.99504	11.1417	2.08242	10.683
			2.09499	2.87278	11.1206	1.0544
			9.41991	2.83398	10.9563	1.3762
			0.956484	2.54761	4.5726	5.39948
			5.28212	1.71712	8.10588	0.772004
			1.50988	0.298427	3.25093	1.92149
			0.284414	3.31849	0.300001	3.55643
			2.0313	0.064319	2.42923	3.94061
			3.83153	1.29168	2.44912	3.82965
			1.24003	1.06723	2.60166	3.60349
			1.4749	0.677668	0.142265	2.15119
			2.23807	2.43372	0.446321	2.20151
			1.61698	1.82995	1.94956	3.63092
			0.446278	0.485137	1.88869	1.27511
			0.558665	0.0726988	2.64052	3.61698
			0.694175	2.25186	2.58696	1.11849
			0.22465	1.20823	1.06466	4.91851
			1.97823	0.0484995	0.0864032	1.97642
			0.498836	4.25215	0.203412	0.0531439
			1.75724	3.83179	0.167666	0.618252
			2.40709	0.0415253	1.52642	4.75017
			0.199887	1.69831	3.40369	1.80811
			1.27069	1.7305	6.25606	1.58407
			0.414918	1.5971	5.55228	3.1392
			0.310657	3.38315	8.01647	0.430113
			1.96533	5.61697	3.80726	0.612219
			1.85947	3.98286	1.18098	1.99485
			1.45749	1.64344	7.36221	0.794317
			0.657958	0.749556	1.18831	0.387364
			1.21767	1.53328	7.64118	2.7859
			0.994984	3.78519	5.65477	1.82432
			2.50996	0.765077	1.46459	5.21552
			3.49489	1.94434	17.5166	0.655975
			0.110989	1.47251	0.730244	5.52513
			0.71348	2.45944	1.62814	7.5048
			0.572515	1.01868	6.27149	4.02754
			4.46725	1.16673	2.06826	0.341202
			0.276444	3.89463	5.69112	1.83502
			1.63452	0.297767	0.385644	3.74259
			1.60363	9.4713	1.50127	1.21677
			0.899472	2.48007	1.03913	2.06638
			0.368048	1.40283	1.31206	2.23601
			1.40466	1.02419	3.56854	0.67676
			1.65678	1.5595	10.2827	1.09626
			3.6645		8.0933	11.7812
			0.684861		6.16594	4.05338
			1.06734		4.44754	7.84116
			0.809465		6.198	2.96491
			1.99678		1.48514	1.31824
			0.887743		5.28681	0.5043
			1.68219		3.99472	0.697196
			1.33603		1.12373	2.93262
			0.5301		1.94821	9.57583
			0.0558198		0.72628	1.5102
			0.766807		5.63555	3.188
			1.59936		2.47955	1.70241
			2.28211		1.79107	1.75193
			0.359213		1.61251	11.3032
			1.33311		8.14771	0.872334
			1.83687		10.8435	2.4378
			0.509672		4.2981	4.05461
			1.24577		2.8999	0.183511
			0.907915		0.308988	1.26581
			2.25927		2.9666	0.88909
			1.58961		1.5527	2.42449
			3.50266		17.3903	2.90939
			0.96655		1.40612	5.85701
			3.4448		2.27571	3.60198
			0.797312		5.13576	4.12873
			2.01621		0.0285912	3.42051
			3.72727		14.0873	1.67148
			0.0168227		2.153	2.46513
			5.71339		15.1248	8.88574
			4.59938		2.92439	2.80825
			0.0610773		5.5736	15.3626
			1.0634		11.4794	2.76748
			1.2846		3.937	5.59007
			0.759234		2.34517	0.118832
			1.26027		2.88642	2.92087
			0.637848		1.50572	11.4177
			3.21716		1.14868	0.290628
			1.49977		10.1186	6.91755
			4.37064		11.6858	1.03781
			0.29192		4.28069	2.39198
			0.0319425		3.43592	1.73719
			0.968258		3.44933	4.0298
			1.46604		0.321436	2.03723
			3.32564		0.791575	0.827155
			1.6783		4.6305	3.66797
			0.0818134		6.09925	8.14323
			0.309844		1.26512	1.12716
			0.255294		11.2549	1.3068
			0.0715989		2.81631	5.48789
			1.01127		10.3397	6.65391
			1.2255		5.44064	1.92309
			1.10287		1.05959	5.46586
			0.267171		11.6704	9.74245
			2.03048		3.2013	6.12023
			0.425377		2.79413	6.75597
			3.65798		6.24312	1.39549
			0.372123			5.45803
			3.22031			1.16409
			0.199078			1.31833
			2.84796			0.7857
			2.99586			3.19979
			0.571918			0.965031
			0.395167			3.13172
			2.09898			19.3923
			0.24527			0.192919
			3.70088			2.15299
			1.95199			2.31726
			1.33434			1.59172
			0.195357			1.80299
			0.975092			7.63804
			2.72972			5.79731
			2.73313			1.64613
			0.392522			1.30459
			1.78364			3.43262
			0.452787			6.0118
			0.332214			1.13772
			4.6646			5.59494
			0.665964			4.53129
			2.41425			1.64217
			0.0745784			2.35433
			3.76647			0.302617
			2.20173			1.00587
			3.84022			13.4189
			0.226872			4.68331
			0.27991			12.2854
			2.02668			0.860086
			1.40717			0.363859
			4.1425			10.5087
			0.590734			2.46195
			0.194772			4.71487
			1.38596			2.86281
			0.909316			0.341765
			2.66528			0.397384
			6.10162			6.88017
			4.75622			2.80035
			1.21313			4.23958
						7.15572
						5.77035
						5.00615
						0.632397
						1.60309
						9.94538
						3.59474
						2.56846
						9.96489
						1.0604
						1.55429

## Sheet: table 3
Tooth type	n	height				in-out				mesio-disto				rotation				tip				torque
		mean	SD	p	sig			p								p				p				p
Incisor	171	0.0917485	0.0927188	9.86504e-114	*	0.0664357	0.062357	2.25345e-146	*	0.0490228	0.0417533	1.85442e-178	*	0.822931	0.734459	2.74486e-49	*	1.5295	1.41168	1.13124e-05	*	2.45759	2.22692	0.00396281
U	125	0.0876696	0.0877391	6.74354e-87	*	0.0654736	0.0587018	1.13897e-110	*	0.0506208	0.0437106	3.94675e-128	*	0.785599	0.73668	1.27628e-37	*	1.50738	1.42975	9.33358e-05	*	2.59311	2.25193	0.00193093
L	46	0.102833	0.10532	9.54979e-29	*	0.06905	0.072004	2.14421e-37	*	0.0446804	0.0359827	7.92268e-52	*	0.924376	0.726652	2.29765e-13	*	1.58961	1.37499	0.0244504	*	2.08934	2.13802	0.389084
Canine	74	0.0879149	0.0813042	2.55225e-54	*	0.0616419	0.0537744	5.0131e-69	*	0.0604568	0.0456188	2.91866e-74	*	0.790677	0.703763	6.02689e-24	*	1.15083	0.918889	8.75366e-12	*	2.17115	2.09127	0.241829
U	53	0.0904755	0.0848446	3.29974e-38	*	0.0592717	0.0495157	1.0449e-51	*	0.0598943	0.0471804	9.37851e-53	*	0.723429	0.718126	3.44239e-18	*	1.07504	0.935482	1.19489e-09	*	2.21147	2.02681	0.225468
L	21	0.0814524	0.0731454	2.90436e-17	*	0.0676238	0.0642456	1.22024e-18	*	0.0618762	0.04249	2.69095e-22	*	0.960399	0.651704	2.28013e-07	*	1.34211	0.867715	0.00119624	*	2.0694	2.295	0.445589
Premolar	122	0.132868	0.122407	7.89995e-63	*	0.0955672	0.0711848	1.83709e-94	*	0.0607189	0.0518561	5.05275e-115	*	0.813166	0.742969	1.48329e-35	*	1.39524	1.14502	2.31218e-08	*	2.56339	2.56235	0.00831455
U	90	0.140587	0.128015	1.77175e-44	*	0.10038	0.0740995	4.3345e-68	*	0.0607978	0.0536545	7.35931e-84	*	0.861262	0.797249	1.1874e-23	*	1.41051	1.12532	1.61362e-06	*	2.80474	2.82114	0.00407911
L	32	0.111159	0.103804	2.64182e-20	*	0.0820312	0.0613077	4.57996e-28	*	0.0604969	0.0472329	3.42881e-32	*	0.677898	0.551528	7.08442e-15	*	1.35229	1.21624	0.0025614	*	1.88459	1.4604	0.328977
Molar	172	0.108927	0.0856624	5.99885e-117	*	0.0783227	0.0638244	1.64794e-143	*	0.0464948	0.0385381	8.22e-186	*	0.755431	0.700855	3.19355e-55	*	1.20649	0.85539	3.11143e-25	*	2.59074	2.32373	0.000524707
U	120	0.110257	0.0775983	8.86409e-87	*	0.0704558	0.0567472	1.98474e-107	*	0.0467842	0.0414854	3.65697e-126	*	0.907808	0.7433	5.8993e-32	*	1.27952	0.89493	5.78214e-15	*	2.66363	2.46439	0.00191407
L	52	0.10586	0.102665	1.0822e-32	*	0.0964769	0.0752517	9.3016e-40	*	0.0458269	0.0310378	1.11792e-61	*	0.403791	0.420823	1.92698e-32	*	1.03796	0.736917	4.84834e-13	*	2.42251	1.97302	0.0643588

## Sheet: table 4
Tooth type	n	height		in-out		mesio-disto		rotation		tip		torque
		no wt	%	no wt	%	no wt	%	no wt	%	no wt	%	no wt	%
Incisor	171	169	98.8304	171	100	171	100	159	92.9825	125	73.0994	96	56.1404
U	125	124	99.2	125	100	125	100	117	93.6	94	75.2	67	53.6
L	46	45	97.8261	46	100	46	100	42	91.3043	31	67.3913	29	63.0435
Canine	74	74	100	74	100	74	100	68	91.8919	61	82.4324	45	60.8108
U	53	53	100	53	100	53	100	48	90.566	44	83.0189	33	62.2642
L	21	21	100	21	100	21	100	20	95.2381	17	80.9524	12	57.1429
Premolar	122	121	99.1803	122	100	122	100	116	95.082	96	78.6885	64	52.459
U	90	89	98.8889	90	100	90	100	84	93.3333	71	78.8889	44	48.8889
L	32	32	100	32	100	32	100	32	100	25	78.125	20	62.5
Molar	172	171	99.4186	172	100	172	100	159	92.4419	140	81.3953	86	50
U	120	120	100	120	100	120	100	107	89.1667	95	79.1667	59	49.1667
L	52	51	98.0769	52	100	52	100	52	100	45	86.5385	27	51.9231
	539	535	99.2579	539	100	539	100	502	93.1354	422	78.2931	291	53.9889

## Sheet: table 2
			n	mean	SD	lower	upper
		height	611	0.106011	0.0979368
		in-out	611	0.0761646	0.0648183
		mesio-disto	611	0.0524332	0.0441529
		rotation	611	0.794753	0.720246
		tip	611	1.34405	1.13773
		torque	611	2.4847	2.31778
